# Supplementary material for: Construction of an Ordered Transposon Library for Uropathogenic Proteus mirabilis HI4320
Source: Microbiol Spectr. 2022 Nov 15;10(6):e03142-22. doi: 10.1128/spectrum.03142-22 (PMC9769666; doi:10.1128/spectrum.03142-22)
Supplement: Supplemental file 2 — Tables S1-S7. Download spectrum.03142-22-s0002.xlsx, XLSX file, 1.1 MB [file spectrum.03142-22-s0002.xlsx]

## Sheet: sequencing metrics S1
Supplemental Table S1. Sequencing metrics of CP-CSeq pools
Plates 1-96
Sequencing Pool	Raw Reads	Filtered Reads	Percent Useable Reads	Mapped Reads	Percent Mapped	Insertions	Average Reads per Insertion
XY_1	1465090	1228678	83.8637	865616	70.451	1253	690.835
XY_2	1226139	995471	81.1875	723708	72.7001	1396	518.415
XY_3	1270703	1013511	79.7599	741862	73.1972	1273	582.767
XY_4	1038006	825275	79.5058	612737	74.2464	1258	487.072
XY_5	1415932	1240250	87.5925	911877	73.5236	1376	662.701
XY_6	1167948	981175	84.0084	668482	68.1308	1264	528.862
XY_7	1119287	1106495	98.8571	820377	74.142	1380	594.476
XY_8	1041770	970483	93.1571	635794	65.5132	1233	515.648
XY_9	2897479	2721326	93.9205	1881870	69.1527	1438	1308.67
XY_10	892189	770139	86.3202	588561	76.4227	1474	399.295
XY_11	1018482	903333	88.6941	618739	68.4951	1253	493.806
XY_12	1145256	1079580	94.2654	739089	68.4608	1403	526.792
XY_A	875262	810499	92.6007	578071	71.3229	1620	356.834
XY_B	870535	821244	94.3378	597579	72.7651	1897	315.013
XY_C	1557673	1439167	92.3921	1015522	70.5632	1742	582.963
XY_D	1263609	1175898	93.0587	788491	67.0544	1711	460.836
XY_E	2446470	2224120	90.9114	1526165	68.6188	1875	813.955
XY_F	1195946	1061233	88.7359	774333	72.9654	1920	403.298
XY_G	1310608	1033366	78.8463	694284	67.1867	2064	336.378
XY_H	1546453	1275470	82.4771	877323	68.7843	2007	437.132
Z_1	1118421	922651	82.4959	636070	68.9394	1179	539.5
Z_2	1324494	1019507	76.9733	717107	70.3386	1596	449.315
Z_3	1148093	874396	76.1607	623055	71.2555	836	745.281
Z_4	1522297	1275331	83.7768	902215	70.7436	1159	778.443
Z_5	1688874	1297044	76.7993	934695	72.0635	1305	716.241
Z_6	1897573	1467529	77.3372	1028294	70.0698	1770	580.957
Z_7	1070860	894709	83.5505	650136	72.6645	1313	495.153
Z_8	1085509	996742	91.8225	702612	70.4909	1411	497.953
Z_9	1139077	946735	83.1142	668777	70.6404	1571	425.701
Z_10	1144777	995580	86.9672	684847	68.7887	1515	452.044
Z_11	1241389	1098752	88.5099	720376	65.5631	1292	557.567
Z_12	908363	839363	92.4039	543371	64.7361	1080	503.121
Z_A	1368747	1133907	82.8427	815451	71.9152	2235	364.855
Z_B	1348612	1115128	82.6871	835338	74.9096	3271	255.377
Z_C	1113606	924320	83.0024	611266	66.1314	1448	422.145
Z_D	1300173	1047187	80.5421	734040	70.0964	1459	503.112
Z_E	1015676	896423	88.2588	680275	75.8877	1259	540.33
Z_F	1009511	846647	83.867	586311	69.2509	1865	314.376
Z_G	1524233	1215985	79.7768	862964	70.9683	1815	475.462
Z_H	1693382	1426384	84.2329	931094	65.2765	1487	626.156
Plates 97-192
Sequencing Pool	Raw Reads	Filtered Reads	Percent Useable Reads	Mapped Reads	Percent Mapped	Insertions	Average Reads per Insertion
XY_1	799181	756330	94.6381	530521	70.1441	1032	514.071
XY_2	1155955	1005939	87.0223	706510	70.2339	1160	609.06
XY_3	1223923	1154942	94.3639	769846	66.6567	1437	535.731
XY_4	939581	810674	86.2804	564713	69.6597	1626	347.302
XY_5	1103659	1006030	91.1541	678612	67.4544	1104	614.685
XY_6	1147972	1052029	91.6424	735669	69.9286	1623	453.277
XY_7	869683	683545	78.597	489589	71.625	1169	418.81
XY_8	1090971	1003628	91.994	700088	69.7557	1049	667.386
XY_9	1162481	945550	81.339	651852	68.9389	1161	561.457
XY_10	1164247	985457	84.6433	693892	70.4132	1420	488.656
XY_11	1472080	1233556	83.7968	871070	70.6145	1185	735.08
XY_12	1312398	1098738	83.7199	790622	71.9573	1481	533.843
XY_A	1066443	976751	91.5896	662553	67.8323	1514	437.618
XY_B	1002395	897460	89.5316	607462	67.6868	1492	407.146
XY_C	1189457	1094328	92.0023	721716	65.9506	1579	457.072
XY_D	862773	810298	93.9179	554003	68.3703	1874	295.626
XY_E	1072935	997042	92.9266	661543	66.3506	1430	462.617
XY_F	966912	887071	91.7427	636788	71.7855	1579	403.286
XY_G	946332	823496	87.0198	555300	67.432	1410	393.83
XY_H	1249613	1169026	93.551	800931	68.5127	1399	572.503
Z_1	1143861	1026617	89.7502	687589	66.9762	869	791.242
Z_2	988142	795671	80.5219	575862	72.3744	1253	459.587
Z_3	1042194	824072	79.0709	581591	70.5753	913	637.011
Z_4	867881	707667	81.5396	502362	70.9885	935	537.286
Z_5	846070	693014	81.9098	468339	67.58	926	505.766
Z_6	1073489	848951	79.0833	582787	68.6479	953	611.529
Z_7	941597	750819	79.7389	442751	58.9691	975	454.104
Z_8	994873	776004	78.0003	547564	70.562	1133	483.287
Z_9	1045838	1012855	96.8463	642416	63.4263	1343	478.344
Z_10	909717	745777	81.979	495936	66.4992	1530	324.141
Z_11	783308	694792	88.6997	477910	68.7846	1066	448.321
Z_12	1131387	921352	81.4356	656553	71.2597	1066	615.903
Z_A	1150471	1099577	95.5762	780720	71.0018	1555	502.071
Z_B	973182	925666	95.1175	633064	68.3901	1246	508.077
Z_C	973662	923729	94.8716	668212	72.3385	1387	481.768
Z_D	990925	889433	89.7579	608751	68.4426	1337	455.311
Z_E	1011916	796505	78.7126	547402	68.7255	1297	422.052
Z_F	1209154	1089808	90.1298	734393	67.3874	1496	490.904
Z_G	1297610	1239639	95.5325	805154	64.9507	1622	496.396
Z_H	1382584	1203145	87.0215	759619	63.1361	1597	475.654

## Sheet: library stats S2
Supplemental Table S2. Characteristics of the P. mirabilis ordered library
	P. mirabilis Plates 1-96	P. mirabilis Plates 97-192	Total
Insertions Mapped to Genomea	13506	10791	24297
Insertions recovered in exactly 4 poolsb	8421	6670	15091
Insertions recovered in < 4 poolsc	4256	3599	7855
Insertions recovered in > 4 pools	829	522	1351
Plate-ok, uniqued	243	145	388
Plate-ok, non-uniquee	117	15	132
Well-ok, uniquef	69	37	106
Well-ok, non-uniqueg	6	2	8
Heuristich	394	323	717
Wells with single insertioni	3824	4022	7846
Number of ORFs disruptedj	1265	2239	1728
Intergenic insertions	862	1487	2349
Wells with >1 insertioni	1538	1224	2762
aInsertions that were unambiguously mapped to the P. mirabilis HI4320 genome
bInsertions that were uniquely mapped to a single location in the library
cThese insertions could not be mapped to a location in the ordered library
dInsertions for which reads with substantial counts were found in only 2 plate coordinate subpools, and the highest reads for the well coordinate subpools used to map the transposon to the most probable location (the subpools with highest reads are substantially higher than the second highest subpool read count).
eInsertions for which reads with substantial counts were found in only 2 plate coordinate subpools, and the highest reads for the well coordinate subpools used to map the transposon to the most probable location (multiple locations possible).
fInsertions for which reads with substantial counts were found in only 2 well coordinate subpools, and the highest reads for the plate coordinate subpools used to map the transposon to the most probable location (the subpools with highest reads are substantially higher than the second highest subpool read count).
gInsertions for which reads with substantial counts were found in only 2 well coordinate subpools, and the highest reads for the well coordinate subpools used to map the transposon to the most probable location (multiple locations possible).
hInsertions for which the most probable location was determined by sorting the read counts for both plate and well subsets if read counts were substantially higher than the second highest subpool read count. This could also represent mutants with identical transposon insertion sites that were in two different wells of the library.
iOut of 9216 wells per set of 96 96-well plates, or 18,432 wells total
jOut of ~3812 total predicted open reading frames (ORFs)

## Sheet: full library S3
Supplemental Table S3. Contents of the P. mirabilis ordered library
Certaintya	Chromosome vs. plasmidh	TA Endi	Platej	Wellj	New Locusk	Old Locusk	start	end	strand	NCBI names	Curated namesl	Annotation
Uniqueb	NC_010554	29	128	10G	.								aThe level of confidence in mapping reads from each insertion to an individual well
Unique	NC_010554	43	8	2F	.								bWells containing insertions that had reads recovered in exactly four pools
Unique	NC_010554	49	30	3E	.								cInsertions for which the most probable location was determined by sorting the read counts for both plate and well subsets if read counts were substantially higher than the second highest subpool read count. This could also represent mutants with identical transposon insertion sites that were in two different wells of the library.
Heuristicc	NC_010554	142	121	8E	.
Unique	NC_010554	153	139	12H	.								dInsertions for which reads with substantial counts were found in only 2 well coordinate subpools, and the highest reads for the plate coordinate subpools used to map the transposon to the most probable location (the subpools with highest reads are substantially higher than the second highest subpool read count).
Unique	NC_010554	177	53	5E	.
Unique	NC_010554	201	8	7F	.								eInsertions for which reads with substantial counts were found in only 2 plate coordinate subpools, and the highest reads for the well coordinate subpools used to map the transposon to the most probable location (the subpools with highest reads are substantially higher than the second highest subpool read count).
Unique	NC_010554	207	30	9H	.
Unique	NC_010554	207	182	5C	.								fInsertions for which reads with substantial counts were found in only 2 plate coordinate subpools, and the highest reads for the well coordinate subpools used to map the transposon to the most probable location (multiple locations possible).
APok_uniqued	NC_010554	213	133	12E	.
Unique	NC_010554	213	42	2A	.								gInsertions for which reads with substantial counts were found in only 2 well coordinate subpools, and the highest reads for the well coordinate subpools used to map the transposon to the most probable location (multiple locations possible).
Heuristic	NC_010554	239	172	11D	.
Unique	NC_010554	263	61	5C	.								hlocation of transposon insertion on either the chromosome (NC_010554) or the plasmid (NC_010555)
Unique	NC_010554	265	187	5G	.								iThe basepair of the TA dinucleotide where the transposon insertion ocurred
Unique	NC_010554	447	118	7F	PMI_RS00005	PMI0001	337	2796	+	thrA	thrA	bifunctional aspartokinase/homoserine dehydrogenase	jDesignations for location in the library: plate number and coordinates
Unique	NC_010554	640	12	6A	PMI_RS00005	PMI0001	337	2796	+	thrA	thrA	bifunctional aspartokinase/homoserine dehydrogenase	kP. mirabilis HI4320 was assigned an original and a revised set of locus tags. Both are provided here for convenience
Unique	NC_010554	685	70	1D	PMI_RS00005	PMI0001	337	2796	+	thrA	thrA	bifunctional aspartokinase/homoserine dehydrogenase	l Hand-curated gene names pulled from P. mirabilis literature and original annotations
TPok_uniquee	NC_010554	750	84	9E	PMI_RS00005	PMI0001	337	2796	+	thrA	thrA	bifunctional aspartokinase/homoserine dehydrogenase
Unique	NC_010554	766	65	5G	PMI_RS00005	PMI0001	337	2796	+	thrA	thrA	bifunctional aspartokinase/homoserine dehydrogenase
Unique	NC_010554	1221	160	10B	PMI_RS00005	PMI0001	337	2796	+	thrA	thrA	bifunctional aspartokinase/homoserine dehydrogenase
Unique	NC_010554	1276	133	1B	PMI_RS00005	PMI0001	337	2796	+	thrA	thrA	bifunctional aspartokinase/homoserine dehydrogenase
Unique	NC_010554	1279	21	4A	PMI_RS00005	PMI0001	337	2796	+	thrA	thrA	bifunctional aspartokinase/homoserine dehydrogenase
Unique	NC_010554	1374	176	8E	PMI_RS00005	PMI0001	337	2796	+	thrA	thrA	bifunctional aspartokinase/homoserine dehydrogenase
Unique	NC_010554	1506	113	10G	PMI_RS00005	PMI0001	337	2796	+	thrA	thrA	bifunctional aspartokinase/homoserine dehydrogenase
Unique	NC_010554	2027	21	12C	PMI_RS00005	PMI0001	337	2796	+	thrA	thrA	bifunctional aspartokinase/homoserine dehydrogenase
Unique	NC_010554	2150	62	4H	PMI_RS00005	PMI0001	337	2796	+	thrA	thrA	bifunctional aspartokinase/homoserine dehydrogenase
Unique	NC_010554	2418	48	11G	PMI_RS00005	PMI0001	337	2796	+	thrA	thrA	bifunctional aspartokinase/homoserine dehydrogenase
Unique	NC_010554	2439	67	6A	PMI_RS00005	PMI0001	337	2796	+	thrA	thrA	bifunctional aspartokinase/homoserine dehydrogenase
TPok_unique	NC_010554	2562	66	1F	PMI_RS00005	PMI0001	337	2796	+	thrA	thrA	bifunctional aspartokinase/homoserine dehydrogenase
Unique	NC_010554	2565	19	8B	PMI_RS00005	PMI0001	337	2796	+	thrA	thrA	bifunctional aspartokinase/homoserine dehydrogenase
Unique	NC_010554	2684	57	1E	PMI_RS00005	PMI0001	337	2796	+	thrA	thrA	bifunctional aspartokinase/homoserine dehydrogenase
Unique	NC_010554	2717	18	1H	PMI_RS00005	PMI0001	337	2796	+	thrA	thrA	bifunctional aspartokinase/homoserine dehydrogenase
Unique	NC_010554	2906	17	4H	PMI_RS00010	PMI0002	2799	3728	+	thrB	thrB	homoserine kinase
Unique	NC_010554	3279	165	1A	PMI_RS00010	PMI0002	2799	3728	+	thrB	thrB	homoserine kinase
Unique	NC_010554	3415	56	4E	PMI_RS00010	PMI0002	2799	3728	+	thrB	thrB	homoserine kinase
Unique	NC_010554	3429	156	9G	PMI_RS00010	PMI0002	2799	3728	+	thrB	thrB	homoserine kinase
Unique	NC_010554	3473	37	2E	PMI_RS00010	PMI0002	2799	3728	+	thrB	thrB	homoserine kinase
Unique	NC_010554	3658	34	10G	PMI_RS00010	PMI0002	2799	3728	+	thrB	thrB	homoserine kinase
Unique	NC_010554	3731	67	8F	.
Unique	NC_010554	4011	156	5C	PMI_RS00015	PMI0003	3732	5024	+	thrC	thrC	threonine synthase
Unique	NC_010554	4071	17	9B	PMI_RS00015	PMI0003	3732	5024	+	thrC	thrC	threonine synthase
Unique	NC_010554	4523	161	6D	PMI_RS00015	PMI0003	3732	5024	+	thrC	thrC	threonine synthase
Unique	NC_010554	4590	57	9H	PMI_RS00015	PMI0003	3732	5024	+	thrC	thrC	threonine synthase
Unique	NC_010554	4676	75	7B	PMI_RS00015	PMI0003	3732	5024	+	thrC	thrC	threonine synthase
Unique	NC_010554	4853	125	12D	PMI_RS00015	PMI0003	3732	5024	+	thrC	thrC	threonine synthase
Unique	NC_010554	10019	20	5E	PMI_RS00020	PMI0004	5204	13534	+			RTX-family protein
Unique	NC_010554	10441	187	12G	PMI_RS00020	PMI0004	5204	13534	+			RTX-family protein
Unique	NC_010554	11653	84	9G	PMI_RS00020	PMI0004	5204	13534	+			RTX-family protein
Unique	NC_010554	12023	180	10D	PMI_RS00020	PMI0004	5204	13534	+			RTX-family protein
Unique	NC_010554	13001	140	2H	PMI_RS00020	PMI0004	5204	13534	+			RTX-family protein
Unique	NC_010554	13240	67	9E	PMI_RS00020	PMI0004	5204	13534	+			RTX-family protein
Unique	NC_010554	13270	172	10C	PMI_RS00020	PMI0004	5204	13534	+			RTX-family protein
Unique	NC_010554	13909	78	4A	PMI_RS00025	PMI0005	13618	14403	-	yaaA		conserved hypothetical protein
Unique	NC_010554	13952	89	11E	PMI_RS00025	PMI0005	13618	14403	-	yaaA		conserved hypothetical protein
TPok_unique	NC_010554	14078	115	3H	PMI_RS00025	PMI0005	13618	14403	-	yaaA		conserved hypothetical protein
Unique	NC_010554	14142	131	8C	PMI_RS00025	PMI0005	13618	14403	-	yaaA		conserved hypothetical protein
Unique	NC_010554	14436	46	12D	.
Unique	NC_010554	14521	178	3A	.
Unique	NC_010554	15656	132	5D	PMI_RS00030	PMI0006	14706	15659	+	tal	talB	transaldolase B
Unique	NC_010554	15701	158	7A	.
Unique	NC_010554	15705	31	5F	.
Unique	NC_010554	15830	122	11B	.
TPok_nonuniquef	NC_010554	15870	34	9G	PMI_RS00035	PMI0007	15844	16827	+			putative exported protein
TPok_nonunique	NC_010554	15892	40	9H	PMI_RS00035	PMI0007	15844	16827	+			putative exported protein
Unique	NC_010554	15991	73	7F	PMI_RS00035	PMI0007	15844	16827	+			putative exported protein
Heuristic	NC_010554	15995	60	3D	PMI_RS00035	PMI0007	15844	16827	+			putative exported protein
Unique	NC_010554	16154	127	1F	PMI_RS00035	PMI0007	15844	16827	+			putative exported protein
Unique	NC_010554	16256	12	10E	PMI_RS00035	PMI0007	15844	16827	+			putative exported protein
Unique	NC_010554	16262	185	2H	PMI_RS00035	PMI0007	15844	16827	+			putative exported protein
Unique	NC_010554	16303	111	9H	PMI_RS00035	PMI0007	15844	16827	+			putative exported protein
Unique	NC_010554	16409	78	11G	PMI_RS00035	PMI0007	15844	16827	+			putative exported protein
Unique	NC_010554	16416	8	2G	PMI_RS00035	PMI0007	15844	16827	+			putative exported protein
Unique	NC_010554	16609	17	10H	PMI_RS00035	PMI0007	15844	16827	+			putative exported protein
Unique	NC_010554	16627	61	12C	PMI_RS00035	PMI0007	15844	16827	+			putative exported protein
Unique	NC_010554	16643	42	7G	PMI_RS00035	PMI0007	15844	16827	+			putative exported protein
Unique	NC_010554	16649	47	6E	PMI_RS00035	PMI0007	15844	16827	+			putative exported protein
Unique	NC_010554	16802	91	12C	PMI_RS00035	PMI0007	15844	16827	+			putative exported protein
Unique	NC_010554	16810	144	10H	PMI_RS00035	PMI0007	15844	16827	+			putative exported protein
Unique	NC_010554	16814	25	4E	PMI_RS00035	PMI0007	15844	16827	+			putative exported protein
Unique	NC_010554	16899	34	11H	.
Unique	NC_010554	17000	16	7G	PMI_RS00040	PMI0008	16989	17576	+	mog	mog	molybdopterin biosynthesis protein
Unique	NC_010554	17004	69	12E	PMI_RS00040	PMI0008	16989	17576	+	mog	mog	molybdopterin biosynthesis protein
Unique	NC_010554	17238	89	6E	PMI_RS00040	PMI0008	16989	17576	+	mog	mog	molybdopterin biosynthesis protein
Unique	NC_010554	17506	51	4A	PMI_RS00040	PMI0008	16989	17576	+	mog	mog	molybdopterin biosynthesis protein
Unique	NC_010554	17506	126	7B	PMI_RS00040	PMI0008	16989	17576	+	mog	mog	molybdopterin biosynthesis protein
Heuristic	NC_010554	17929	45	7G	.
Unique	NC_010554	17945	98	9F	.
Unique	NC_010554	17962	74	5E	.
APok_unique	NC_010554	18005	180	5A	.
Unique	NC_010554	20066	63	8E	.
Unique	NC_010554	20066	136	2B	.
Unique	NC_010554	21304	83	5A	.
Unique	NC_010554	21376	19	6C	.
Unique	NC_010554	22117	87	11D	PMI_RS00055	PMI0011	21812	22990	+	nhaA	nhaA	Na+/H+ antiporter
Unique	NC_010554	22535	64	4F	PMI_RS00055	PMI0011	21812	22990	+	nhaA	nhaA	Na+/H+ antiporter
Unique	NC_010554	22597	96	9G	PMI_RS00055	PMI0011	21812	22990	+	nhaA	nhaA	Na+/H+ antiporter
Unique	NC_010554	22886	29	11F	PMI_RS00055	PMI0011	21812	22990	+	nhaA	nhaA	Na+/H+ antiporter
Unique	NC_010554	22895	146	7C	PMI_RS00055	PMI0011	21812	22990	+	nhaA	nhaA	Na+/H+ antiporter
Unique	NC_010554	23383	20	6D	PMI_RS00060	PMI0012	23179	24075	+	nhaR	nhaR	transcriptional activator protein NhaR
Unique	NC_010554	23430	107	9G	PMI_RS00060	PMI0012	23179	24075	+	nhaR	nhaR	transcriptional activator protein NhaR
Unique	NC_010554	23617	83	5G	PMI_RS00060	PMI0012	23179	24075	+	nhaR	nhaR	transcriptional activator protein NhaR
Unique	NC_010554	23787	168	7A	PMI_RS00060	PMI0012	23179	24075	+	nhaR	nhaR	transcriptional activator protein NhaR
Unique	NC_010554	23896	42	1B	PMI_RS00060	PMI0012	23179	24075	+	nhaR	nhaR	transcriptional activator protein NhaR
Unique	NC_010554	24030	110	2G	PMI_RS00060	PMI0012	23179	24075	+	nhaR	nhaR	transcriptional activator protein NhaR
Unique	NC_010554	24039	138	2H	PMI_RS00060	PMI0012	23179	24075	+	nhaR	nhaR	transcriptional activator protein NhaR
Unique	NC_010554	24140	15	4G	.
Unique	NC_010554	24153	96	9H	.
Unique	NC_010554	24632	59	3F	PMI_RS19205		24539	24646	+
Unique	NC_010554	24665	165	11G	.
Unique	NC_010554	24687	1	3F	.
Unique	NC_010554	29160	181	11A	PMI_RS00080	PMI0016	28646	29161	+	lspA	lspA	lipoprotein signal peptidase
Unique	NC_010554	29210	108	12G	.
Unique	NC_010554	29216	13	7D	.
Unique	NC_010554	29219	57	1D	.
Unique	NC_010554	29226	58	8G	.
Unique	NC_010554	29229	104	1D	.
Unique	NC_010554	29390	179	1D	PMI_RS00085	PMI0017	29232	29702	+	fkpB	fkpB	FKBP-type peptidyl-prolyl cis-trans isomerase
Heuristic	NC_010554	30648	106	5E	.
Unique	NC_010554	33255	158	3F	PMI_RS00100	PMI0020	32136	33299	+	carA	carA	carbamoyl-phosphate synthase small chain
Unique	NC_010554	33298	109	9A	PMI_RS00100	PMI0020	32136	33299	+	carA	carA	carbamoyl-phosphate synthase small chain
Unique	NC_010554	33832	142	10D	PMI_RS00105	PMI0021	33316	36543	+	carB	carB	carbamoyl-phosphate synthase large chain
Unique	NC_010554	33865	129	10H	PMI_RS00105	PMI0021	33316	36543	+	carB	carB	carbamoyl-phosphate synthase large chain
Unique	NC_010554	33945	68	1A	PMI_RS00105	PMI0021	33316	36543	+	carB	carB	carbamoyl-phosphate synthase large chain
Unique	NC_010554	34097	28	8F	PMI_RS00105	PMI0021	33316	36543	+	carB	carB	carbamoyl-phosphate synthase large chain
Unique	NC_010554	36055	80	6E	PMI_RS00105	PMI0021	33316	36543	+	carB	carB	carbamoyl-phosphate synthase large chain
Unique	NC_010554	36325	20	10E	PMI_RS00105	PMI0021	33316	36543	+	carB	carB	carbamoyl-phosphate synthase large chain
Unique	NC_010554	36350	1	6B	PMI_RS00105	PMI0021	33316	36543	+	carB	carB	carbamoyl-phosphate synthase large chain
Unique	NC_010554	36502	162	10C	PMI_RS00105	PMI0021	33316	36543	+	carB	carB	carbamoyl-phosphate synthase large chain
Unique	NC_010554	36736	192	1H	.
Unique	NC_010554	37036	186	11A	PMI_RS18780	PMI0022	37025	37168	+			putative cell killing protein
Unique	NC_010554	37076	127	9G	PMI_RS18780	PMI0022	37025	37168	+			putative cell killing protein
Unique	NC_010554	37849	46	7D	PMI_RS00110	PMI0023	37240	44316	-			putative intimin/invasin
Unique	NC_010554	38155	186	3F	PMI_RS00110	PMI0023	37240	44316	-			putative intimin/invasin
Unique	NC_010554	38534	53	6D	PMI_RS00110	PMI0023	37240	44316	-			putative intimin/invasin
Unique	NC_010554	38793	156	2D	PMI_RS00110	PMI0023	37240	44316	-			putative intimin/invasin
Unique	NC_010554	39142	49	9H	PMI_RS00110	PMI0023	37240	44316	-			putative intimin/invasin
Unique	NC_010554	40118	183	7A	PMI_RS00110	PMI0023	37240	44316	-			putative intimin/invasin
Unique	NC_010554	40223	2	9G	PMI_RS00110	PMI0023	37240	44316	-			putative intimin/invasin
Unique	NC_010554	40241	21	9F	PMI_RS00110	PMI0023	37240	44316	-			putative intimin/invasin
Unique	NC_010554	40750	82	11B	PMI_RS00110	PMI0023	37240	44316	-			putative intimin/invasin
Unique	NC_010554	41428	64	2A	PMI_RS00110	PMI0023	37240	44316	-			putative intimin/invasin
Unique	NC_010554	42289	59	3B	PMI_RS00110	PMI0023	37240	44316	-			putative intimin/invasin
Unique	NC_010554	43007	177	4B	PMI_RS00110	PMI0023	37240	44316	-			putative intimin/invasin
Unique	NC_010554	43468	105	10E	PMI_RS00110	PMI0023	37240	44316	-			putative intimin/invasin
Unique	NC_010554	45159	80	8A	PMI_RS00115	PMI0024	44615	45445	-	dkgA	dkgA	2,5-diketo-D-gluconic acid reductase A
Unique	NC_010554	45599	169	3G	PMI_RS00120	PMI0025	45473	46630	-			iron-containing alcohol dehydrogenase
Unique	NC_010554	45731	96	1A	PMI_RS00120	PMI0025	45473	46630	-			iron-containing alcohol dehydrogenase
Unique	NC_010554	45762	172	1H	PMI_RS00120	PMI0025	45473	46630	-			iron-containing alcohol dehydrogenase
Unique	NC_010554	45925	36	5H	PMI_RS00120	PMI0025	45473	46630	-			iron-containing alcohol dehydrogenase
Unique	NC_010554	46049	151	1G	PMI_RS00120	PMI0025	45473	46630	-			iron-containing alcohol dehydrogenase
Unique	NC_010554	46308	166	7A	PMI_RS00120	PMI0025	45473	46630	-			iron-containing alcohol dehydrogenase
Unique	NC_010554	46784	129	10F	.
Unique	NC_010554	47100	85	1B	PMI_RS00125	PMI0026	46818	47600	+			conserved hypothetical protein
Unique	NC_010554	47196	10	10B	PMI_RS00125	PMI0026	46818	47600	+			conserved hypothetical protein
Unique	NC_010554	47228	84	8F	PMI_RS00125	PMI0026	46818	47600	+			conserved hypothetical protein
Unique	NC_010554	47874	153	11E	PMI_RS00130	PMI0027	47778	48449	-			DedA-family membrane protein
Unique	NC_010554	47938	18	5F	PMI_RS00130	PMI0027	47778	48449	-			DedA-family membrane protein
Unique	NC_010554	48037	192	12G	PMI_RS00130	PMI0027	47778	48449	-			DedA-family membrane protein
Unique	NC_010554	48070	160	10G	PMI_RS00130	PMI0027	47778	48449	-			DedA-family membrane protein
Unique	NC_010554	48292	35	5E	PMI_RS00130	PMI0027	47778	48449	-			DedA-family membrane protein
Unique	NC_010554	48404	69	5H	PMI_RS00130	PMI0027	47778	48449	-			DedA-family membrane protein
Unique	NC_010554	48404	134	9F	PMI_RS00130	PMI0027	47778	48449	-			DedA-family membrane protein
Unique	NC_010554	48873	57	10H	PMI_RS00135	PMI0028	48574	49767	-	metC	metC	cystathionine beta-lyase
Unique	NC_010554	49020	140	5E	PMI_RS00135	PMI0028	48574	49767	-	metC	metC	cystathionine beta-lyase
Unique	NC_010554	49056	190	2G	PMI_RS00135	PMI0028	48574	49767	-	metC	metC	cystathionine beta-lyase
Unique	NC_010554	49137	171	4C	PMI_RS00135	PMI0028	48574	49767	-	metC	metC	cystathionine beta-lyase
Unique	NC_010554	49501	40	4E	PMI_RS00135	PMI0028	48574	49767	-	metC	metC	cystathionine beta-lyase
Unique	NC_010554	49607	84	7F	PMI_RS00135	PMI0028	48574	49767	-	metC	metC	cystathionine beta-lyase
Heuristic	NC_010554	49779	60	10B	.
Unique	NC_010554	49790	69	2F	.
Unique	NC_010554	49824	81	1B	.
Unique	NC_010554	49928	168	6B	.
Unique	NC_010554	49941	186	7C	.
Unique	NC_010554	50016	164	11B	.
Heuristic	NC_010554	50119	57	6E	PMI_RS00140	PMI0029	50098	51108	+	exbB	exbB	biopolymer transport protein
Unique	NC_010554	50221	21	5B	PMI_RS00140	PMI0029	50098	51108	+	exbB	exbB	biopolymer transport protein
Unique	NC_010554	50332	178	8A	PMI_RS00140	PMI0029	50098	51108	+	exbB	exbB	biopolymer transport protein
Unique	NC_010554	50512	64	10E	PMI_RS00140	PMI0029	50098	51108	+	exbB	exbB	biopolymer transport protein
Unique	NC_010554	50512	124	8B	PMI_RS00140	PMI0029	50098	51108	+	exbB	exbB	biopolymer transport protein
Unique	NC_010554	50556	105	5C	PMI_RS00140	PMI0029	50098	51108	+	exbB	exbB	biopolymer transport protein
Unique	NC_010554	50562	63	11E	PMI_RS00140	PMI0029	50098	51108	+	exbB	exbB	biopolymer transport protein
Unique	NC_010554	50595	16	2F	PMI_RS00140	PMI0029	50098	51108	+	exbB	exbB	biopolymer transport protein
Unique	NC_010554	50625	192	12D	PMI_RS00140	PMI0029	50098	51108	+	exbB	exbB	biopolymer transport protein
TPok_nonunique	NC_010554	50695	19	3D	PMI_RS00140	PMI0029	50098	51108	+	exbB	exbB	biopolymer transport protein
Unique	NC_010554	50695	140	10D	PMI_RS00140	PMI0029	50098	51108	+	exbB	exbB	biopolymer transport protein
Unique	NC_010554	50699	63	6B	PMI_RS00140	PMI0029	50098	51108	+	exbB	exbB	biopolymer transport protein
Unique	NC_010554	50699	168	5F	PMI_RS00140	PMI0029	50098	51108	+	exbB	exbB	biopolymer transport protein
Unique	NC_010554	50808	111	5F	PMI_RS00140	PMI0029	50098	51108	+	exbB	exbB	biopolymer transport protein
Unique	NC_010554	50878	191	1F	PMI_RS00140	PMI0029	50098	51108	+	exbB	exbB	biopolymer transport protein
Unique	NC_010554	50974	136	4F	PMI_RS00140	PMI0029	50098	51108	+	exbB	exbB	biopolymer transport protein
Unique	NC_010554	51066	145	5C	PMI_RS00140	PMI0029	50098	51108	+	exbB	exbB	biopolymer transport protein
Unique	NC_010554	51081	37	6E	PMI_RS00140	PMI0029	50098	51108	+	exbB	exbB	biopolymer transport protein
Unique	NC_010554	51107	33	3A	PMI_RS00140	PMI0029	50098	51108	+	exbB	exbB	biopolymer transport protein
Unique	NC_010554	51107	146	1E	PMI_RS00140	PMI0029	50098	51108	+	exbB	exbB	biopolymer transport protein
Heuristic	NC_010554	51169	178	10F	PMI_RS00145	PMI0030	51115	51543	+	exbD	exbD	biopolymer transport protein
Unique	NC_010554	51184	108	1A	PMI_RS00145	PMI0030	51115	51543	+	exbD	exbD	biopolymer transport protein
Unique	NC_010554	51198	49	1D	PMI_RS00145	PMI0030	51115	51543	+	exbD	exbD	biopolymer transport protein
Unique	NC_010554	51201	187	9D	PMI_RS00145	PMI0030	51115	51543	+	exbD	exbD	biopolymer transport protein
Unique	NC_010554	51357	18	7G	PMI_RS00145	PMI0030	51115	51543	+	exbD	exbD	biopolymer transport protein
Unique	NC_010554	51449	39	10H	PMI_RS00145	PMI0030	51115	51543	+	exbD	exbD	biopolymer transport protein
Unique	NC_010554	51480	155	1E	PMI_RS00145	PMI0030	51115	51543	+	exbD	exbD	biopolymer transport protein
Unique	NC_010554	51504	53	4A	PMI_RS00145	PMI0030	51115	51543	+	exbD	exbD	biopolymer transport protein
Unique	NC_010554	51591	186	9C	.
Unique	NC_010554	51596	134	7B	.
Unique	NC_010554	52047	130	11F	.
Unique	NC_010554	52050	100	3H	.
Unique	NC_010554	52054	184	10F	.
Unique	NC_010554	52075	91	8H	.
Unique	NC_010554	52087	40	9G	.
Unique	NC_010554	52143	133	12B	.
Unique	NC_010554	52226	147	12C	.
Unique	NC_010554	52234	148	6B	.
Unique	NC_010554	52255	14	8C	.
Unique	NC_010554	52268	79	7C	.
Unique	NC_010554	52361	170	7D	.
Unique	NC_010554	52465	110	12E	.
Unique	NC_010554	53709	156	9H	PMI_RS00150	PMI0031	53376	54500	+	hybO	hyb0	hydrogenase-2 small chain precursor
Unique	NC_010554	54149	125	9F	PMI_RS00150	PMI0031	53376	54500	+	hybO	hyb0	hydrogenase-2 small chain precursor
Unique	NC_010554	54165	11	5A	PMI_RS00150	PMI0031	53376	54500	+	hybO	hyb0	hydrogenase-2 small chain precursor
Unique	NC_010554	54767	47	3B	PMI_RS00155	PMI0032	54497	55510	+	hybA	hybA	hydrogenase-2 4fe-4s subunit
Unique	NC_010554	56141	24	12B	PMI_RS00160	PMI0033	55497	56678	+	hybB	hybB	hydrogenase-2 cytochrome b subunit
Unique	NC_010554	56214	70	8H	PMI_RS00160	PMI0033	55497	56678	+	hybB	hybB	hydrogenase-2 cytochrome b subunit
Unique	NC_010554	56264	112	7H	PMI_RS00160	PMI0033	55497	56678	+	hybB	hybB	hydrogenase-2 cytochrome b subunit
Unique	NC_010554	56491	182	6F	PMI_RS00160	PMI0033	55497	56678	+	hybB	hybB	hydrogenase-2 cytochrome b subunit
Unique	NC_010554	56646	161	6B	PMI_RS00160	PMI0033	55497	56678	+	hybB	hybB	hydrogenase-2 cytochrome b subunit
Unique	NC_010554	57250	7	3C	PMI_RS00165	PMI0034	56675	58378	+	hybC	hybC	hydrogenase-2 large subunit
Unique	NC_010554	57519	179	4E	PMI_RS00165	PMI0034	56675	58378	+	hybC	hybC	hydrogenase-2 large subunit
Unique	NC_010554	57928	1	11D	PMI_RS00165	PMI0034	56675	58378	+	hybC	hybC	hydrogenase-2 large subunit
Unique	NC_010554	57976	155	10F	PMI_RS00165	PMI0034	56675	58378	+	hybC	hybC	hydrogenase-2 large subunit
Unique	NC_010554	58605	93	11H	PMI_RS00170	PMI0035	58378	58866	+		hybD	hydrogenase 2 maturation protease
Unique	NC_010554	59683	180	1G	PMI_RS00180	PMI0037	59419	60615	+	hypB	hypB	hydrogenase nickel incorporation protein
Unique	NC_010554	60054	183	1B	PMI_RS00180	PMI0037	59419	60615	+	hypB	hypB	hydrogenase nickel incorporation protein
Unique	NC_010554	60126	66	12A	PMI_RS00180	PMI0037	59419	60615	+	hypB	hypB	hydrogenase nickel incorporation protein
Unique	NC_010554	60271	14	3F	PMI_RS00180	PMI0037	59419	60615	+	hypB	hypB	hydrogenase nickel incorporation protein
Unique	NC_010554	60614	163	7F	PMI_RS00180;PMI_RS00185
Unique	NC_010554	60667	158	4G	PMI_RS00185	PMI0038	60606	60872	+	hybG	hybG	hydrogenase-2 maturation protein
Unique	NC_010554	61564	38	3B	PMI_RS00190	PMI0039	60859	61995	+	hypD	hypD	hydrogenase formation protein
Unique	NC_010554	61578	58	9A	PMI_RS00190	PMI0039	60859	61995	+	hypD	hypD	hydrogenase formation protein
Unique	NC_010554	61801	125	6G	PMI_RS00190	PMI0039	60859	61995	+	hypD	hypD	hydrogenase formation protein
Unique	NC_010554	62179	186	4E	PMI_RS00195	PMI0040	61992	63011	+	hypE	hypE	hydrogenase formation protein
Heuristic	NC_010554	62828	7	1D	PMI_RS00195	PMI0040	61992	63011	+	hypE	hypE	hydrogenase formation protein
Unique	NC_010554	62888	166	10E	PMI_RS00195	PMI0040	61992	63011	+	hypE	hypE	hydrogenase formation protein
Unique	NC_010554	62904	148	2H	PMI_RS00195	PMI0040	61992	63011	+	hypE	hypE	hydrogenase formation protein
Unique	NC_010554	62985	18	2H	PMI_RS00195	PMI0040	61992	63011	+	hypE	hypE	hydrogenase formation protein
Unique	NC_010554	63403	82	10E	PMI_RS00200	PMI0041	63205	64431	+	yedE		putative membrane protein
Unique	NC_010554	64032	101	12D	PMI_RS00200	PMI0041	63205	64431	+	yedE		putative membrane protein
Unique	NC_010554	64511	161	9C	PMI_RS00205	PMI0042	64428	64670	+	yedF		SirA-like protein
Unique	NC_010554	64592	89	5H	PMI_RS00205	PMI0042	64428	64670	+	yedF		SirA-like protein
Unique	NC_010554	64622	18	3F	PMI_RS00205	PMI0042	64428	64670	+	yedF		SirA-like protein
Unique	NC_010554	65302	69	8D	PMI_RS00210	PMI0043	64753	65661	-	rdgC	rdgC	recombination associated protein RdgC
Unique	NC_010554	65870	73	6H	.
Unique	NC_010554	66165	20	4E	.
Unique	NC_010554	66440	54	4G	.
Unique	NC_010554	66698	84	10E	.
Unique	NC_010554	67307	21	1H	PMI_RS00215	PMI0044	66979	68184	+			putative outer membrane porin
TPok_unique	NC_010554	67761	25	12D	PMI_RS00215	PMI0044	66979	68184	+			putative outer membrane porin
Unique	NC_010554	68167	149	7F	PMI_RS00215	PMI0044	66979	68184	+			putative outer membrane porin
Unique	NC_010554	68255	179	4E	.
Unique	NC_010554	68517	187	6C	PMI_RS00220	PMI0045	68271	70226	+		cpdB	2',3'-cyclic-nucleotide 2'-phosphodiesterase
Unique	NC_010554	68740	151	2G	PMI_RS00220	PMI0045	68271	70226	+		cpdB	2',3'-cyclic-nucleotide 2'-phosphodiesterase
Unique	NC_010554	68742	111	2E	PMI_RS00220	PMI0045	68271	70226	+		cpdB	2',3'-cyclic-nucleotide 2'-phosphodiesterase
TPok_unique	NC_010554	69367	11	6G	PMI_RS00220	PMI0045	68271	70226	+		cpdB	2',3'-cyclic-nucleotide 2'-phosphodiesterase
Unique	NC_010554	69438	180	3F	PMI_RS00220	PMI0045	68271	70226	+		cpdB	2',3'-cyclic-nucleotide 2'-phosphodiesterase
Unique	NC_010554	70153	24	4C	PMI_RS00220	PMI0045	68271	70226	+		cpdB	2',3'-cyclic-nucleotide 2'-phosphodiesterase
Unique	NC_010554	70501	18	9G	PMI_RS00225	PMI0046	70309	71085	+			putative lipoprotein
Unique	NC_010554	70923	191	8F	PMI_RS00225	PMI0046	70309	71085	+			putative lipoprotein
TPok_unique	NC_010554	72214	163	12G	PMI_RS00230	PMI0047	71104	72726	+			putative secreted 5'-nucleotidase
Unique	NC_010554	72214	6	3F	PMI_RS00230	PMI0047	71104	72726	+			putative secreted 5'-nucleotidase
Heuristic	NC_010554	72231	81	4E	PMI_RS00230	PMI0047	71104	72726	+			putative secreted 5'-nucleotidase
Unique	NC_010554	72441	54	10F	PMI_RS00230	PMI0047	71104	72726	+			putative secreted 5'-nucleotidase
Unique	NC_010554	72730	65	11B	.
Unique	NC_010554	73378	70	5B	PMI_RS00235	PMI0048	73039	73638	-			conserved hypothetical protein
Unique	NC_010554	73582	168	9C	PMI_RS00235	PMI0048	73039	73638	-			conserved hypothetical protein
Unique	NC_010554	73706	39	6F	.
Unique	NC_010554	74861	16	8E	PMI_RS00240	PMI0049	73768	77493	-		sbcC	exonuclease
Unique	NC_010554	75161	75	12H	PMI_RS00240	PMI0049	73768	77493	-		sbcC	exonuclease
Unique	NC_010554	75428	15	3A	PMI_RS00240	PMI0049	73768	77493	-		sbcC	exonuclease
Unique	NC_010554	75593	83	3E	PMI_RS00240	PMI0049	73768	77493	-		sbcC	exonuclease
Unique	NC_010554	75720	178	11D	PMI_RS00240	PMI0049	73768	77493	-		sbcC	exonuclease
Unique	NC_010554	77399	54	3F	PMI_RS00240	PMI0049	73768	77493	-		sbcC	exonuclease
Unique	NC_010554	77807	47	11C	PMI_RS00245	PMI0050	77490	78722	-	sbcD	sbcD	exonuclease subunit D
Unique	NC_010554	78799	16	11H	.
Unique	NC_010554	79080	8	6H	PMI_RS00250	PMI0051	78944	79633	+	phoB	phoB	phosphate regulon transcriptional regulator
Unique	NC_010554	79160	146	4F	PMI_RS00250	PMI0051	78944	79633	+	phoB	phoB	phosphate regulon transcriptional regulator
Unique	NC_010554	79462	162	12E	PMI_RS00250	PMI0051	78944	79633	+	phoB	phoB	phosphate regulon transcriptional regulator
Unique	NC_010554	79466	156	4C	PMI_RS00250	PMI0051	78944	79633	+	phoB	phoB	phosphate regulon transcriptional regulator
Unique	NC_010554	79799	127	6F	PMI_RS00255	PMI0052	79657	80949	+	phoR	phoR	phosphate regulon sensor protein
Unique	NC_010554	80002	70	9A	PMI_RS00255	PMI0052	79657	80949	+	phoR	phoR	phosphate regulon sensor protein
Unique	NC_010554	80167	84	5H	PMI_RS00255	PMI0052	79657	80949	+	phoR	phoR	phosphate regulon sensor protein
Unique	NC_010554	80470	23	1B	PMI_RS00255	PMI0052	79657	80949	+	phoR	phoR	phosphate regulon sensor protein
Unique	NC_010554	80505	19	6G	PMI_RS00255	PMI0052	79657	80949	+	phoR	phoR	phosphate regulon sensor protein
Unique	NC_010554	80966	83	4E	.
Unique	NC_010554	81025	1	5A	.
Unique	NC_010554	81364	116	6H	.
Unique	NC_010554	81399	80	8F	.
Unique	NC_010554	81665	192	9F	PMI_RS00260	PMI0053	81447	82784	+	brnQ	brnQ	branched-chain amino acid transport system II carrier protein
Unique	NC_010554	83104	123	1B	PMI_RS00265	PMI0054	82844	84130	-			conserved hypothetical protein
Unique	NC_010554	83265	91	12D	PMI_RS00265	PMI0054	82844	84130	-			conserved hypothetical protein
Unique	NC_010554	84646	13	4E	.
Unique	NC_010554	84730	21	2G	.
Unique	NC_010554	85305	167	3D	PMI_RS00275	PMI0056	84801	85727	-			putative membrane protein
Unique	NC_010554	85521	50	5H	PMI_RS00275	PMI0056	84801	85727	-			putative membrane protein
Unique	NC_010554	90136	43	1B	PMI_RS00300	PMI0062	89507	90433	-			putative membrane protein
Unique	NC_010554	91031	33	3F	PMI_RS00305	PMI0063	90455	91381	-			putative membrane protein
Unique	NC_010554	91176	20	10F	PMI_RS00305	PMI0063	90455	91381	-			putative membrane protein
Unique	NC_010554	91640	7	2E	.
Unique	NC_010554	91658	181	1D	.
Unique	NC_010554	92514	187	8H	PMI_RS00310	PMI0064	92040	92522	+			putative membrane protein
Unique	NC_010554	92545	59	6B	.
Unique	NC_010554	92763	58	9E	PMI_RS00315	PMI0065	92694	93668	-	ydhT		putative subunit of oxidoreductase
Unique	NC_010554	93887	20	11C	PMI_RS00320	PMI0066	93676	94473	-			putative oxidoreductase, cytochrome b subunit
Unique	NC_010554	93912	40	2G	PMI_RS00320	PMI0066	93676	94473	-			putative oxidoreductase, cytochrome b subunit
TPok_nonunique	NC_010554	93979	26	4E	PMI_RS00320	PMI0066	93676	94473	-			putative oxidoreductase, cytochrome b subunit
Unique	NC_010554	94263	186	9C	PMI_RS00320	PMI0066	93676	94473	-			putative oxidoreductase, cytochrome b subunit
Unique	NC_010554	94794	62	7A	PMI_RS00325	PMI0067	94470	95141	-			putative oxidoreductase, Fe-S subunit
Unique	NC_010554	95283	73	6H	PMI_RS00330	PMI0068	95208	95924	-			putative subunit of oxidoreductase
Unique	NC_010554	95572	59	1F	PMI_RS00330	PMI0068	95208	95924	-			putative subunit of oxidoreductase
Unique	NC_010554	95862	118	3G	PMI_RS00330	PMI0068	95208	95924	-			putative subunit of oxidoreductase
Unique	NC_010554	96369	184	1E	PMI_RS00335	PMI0069	95940	98042	-			putative aldehyde ferredoxin oxidoreductase
Unique	NC_010554	96540	17	9H	PMI_RS00335	PMI0069	95940	98042	-			putative aldehyde ferredoxin oxidoreductase
Unique	NC_010554	96555	76	12F	PMI_RS00335	PMI0069	95940	98042	-			putative aldehyde ferredoxin oxidoreductase
Unique	NC_010554	97017	33	1A	PMI_RS00335	PMI0069	95940	98042	-			putative aldehyde ferredoxin oxidoreductase
Unique	NC_010554	97275	96	11G	PMI_RS00335	PMI0069	95940	98042	-			putative aldehyde ferredoxin oxidoreductase
Unique	NC_010554	97471	83	4E	PMI_RS00335	PMI0069	95940	98042	-			putative aldehyde ferredoxin oxidoreductase
Unique	NC_010554	97919	65	12A	PMI_RS00335	PMI0069	95940	98042	-			putative aldehyde ferredoxin oxidoreductase
TPok_unique	NC_010554	98002	2	12G	PMI_RS00335	PMI0069	95940	98042	-			putative aldehyde ferredoxin oxidoreductase
Unique	NC_010554	98014	183	9H	PMI_RS00335	PMI0069	95940	98042	-			putative aldehyde ferredoxin oxidoreductase
Unique	NC_010554	98854	5	7D	.
Unique	NC_010554	99718	49	9A	PMI_RS00345	PMI0072	99339	101099	-	ggt	ggt	gamma-glutamyltranspeptidase
Unique	NC_010554	100080	7	1C	PMI_RS00345	PMI0072	99339	101099	-	ggt	ggt	gamma-glutamyltranspeptidase
Heuristic	NC_010554	100148	1	3H	PMI_RS00345	PMI0072	99339	101099	-	ggt	ggt	gamma-glutamyltranspeptidase
Unique	NC_010554	100966	20	7D	PMI_RS00345	PMI0072	99339	101099	-	ggt	ggt	gamma-glutamyltranspeptidase
Heuristic	NC_010554	101170	1	5C	.
Unique	NC_010554	101216	144	5E	.
Unique	NC_010554	101435	34	7A	PMI_RS00350	PMI0073	101402	102004	-		ahpC	putative alkyl hydroperoxide reductase
Unique	NC_010554	101580	84	3G	PMI_RS00350	PMI0073	101402	102004	-		ahpC	putative alkyl hydroperoxide reductase
Unique	NC_010554	101672	41	10F	PMI_RS00350	PMI0073	101402	102004	-		ahpC	putative alkyl hydroperoxide reductase
Heuristic	NC_010554	101678	20	3G	PMI_RS00350	PMI0073	101402	102004	-		ahpC	putative alkyl hydroperoxide reductase
Unique	NC_010554	101763	64	4H	PMI_RS00350	PMI0073	101402	102004	-		ahpC	putative alkyl hydroperoxide reductase
Unique	NC_010554	101780	156	9E	PMI_RS00350	PMI0073	101402	102004	-		ahpC	putative alkyl hydroperoxide reductase
Unique	NC_010554	101927	155	3D	PMI_RS00350	PMI0073	101402	102004	-		ahpC	putative alkyl hydroperoxide reductase
Unique	NC_010554	102010	123	7H	.
TPok_unique	NC_010554	102117	21	10B	.
Unique	NC_010554	102151	143	10E	.
Unique	NC_010554	102164	63	10E	.
Heuristic	NC_010554	102262	117	10E	.
Unique	NC_010554	102262	77	8H	.
Unique	NC_010554	102682	174	11E	PMI_RS00355	PMI0074	102415	103002	-			conserved hypothetical protein
Unique	NC_010554	102693	2	1F	PMI_RS00355	PMI0074	102415	103002	-			conserved hypothetical protein
Unique	NC_010554	102716	18	7D	PMI_RS00355	PMI0074	102415	103002	-			conserved hypothetical protein
Unique	NC_010554	102903	165	9C	PMI_RS00355	PMI0074	102415	103002	-			conserved hypothetical protein
Unique	NC_010554	103162	43	12H	PMI_RS00360	PMI0075	103110	104183	+	queA	queA	S-adenosylmethionine:tRNA ribosyltransferase-isomerase
Unique	NC_010554	103362	13	4H	PMI_RS00360	PMI0075	103110	104183	+	queA	queA	S-adenosylmethionine:tRNA ribosyltransferase-isomerase
Unique	NC_010554	103367	178	4H	PMI_RS00360	PMI0075	103110	104183	+	queA	queA	S-adenosylmethionine:tRNA ribosyltransferase-isomerase
Unique	NC_010554	104329	57	6G	.
Unique	NC_010554	104553	15	11A	PMI_RS00365	PMI0076	104365	105507	+	tgt	tgt	queuine tRNA-ribosyltransferase
Unique	NC_010554	104553	108	1B	PMI_RS00365	PMI0076	104365	105507	+	tgt	tgt	queuine tRNA-ribosyltransferase
Unique	NC_010554	105309	81	9G	PMI_RS00365	PMI0076	104365	105507	+	tgt	tgt	queuine tRNA-ribosyltransferase
TPok_unique	NC_010554	108787	40	6D	PMI_RS00380	PMI0079	107820	108788	+	secF	secF	protein-export membrane protein SecF
Unique	NC_010554	108808	49	3H	.
Unique	NC_010554	109277	69	9A	PMI_RS00385	PMI0080	108907	109356	+	nrdR	ribX	putative ATP-binding regulatory protein
Unique	NC_010554	109902	33	8E	PMI_RS00390	PMI0081	109413	110570	+	ribD	ribD	diaminohydroxyphosphoribosylaminopyrimidine deaminase and 5-amino-6-(5-phosphoribosylamino)uracil reductase
Unique	NC_010554	111410	105	2E	PMI_RS00400	PMI0083	111282	111695	+	nusB	nusB	N utilization substance protein B
Unique	NC_010554	112255	46	2A	PMI_RS00405	PMI0084	111789	112769	+	thiL	thiL	thiamine-monophosphate kinase
Unique	NC_010554	112260	41	1C	PMI_RS00405	PMI0084	111789	112769	+	thiL	thiL	thiamine-monophosphate kinase
Heuristic	NC_010554	113194	47	10H	.
Unique	NC_010554	113453	25	11E	.
TPok_nonunique	NC_010554	113705	8	9F	PMI_RS18795	PMI0086	113618	114044	-	vapC		putative plasmid-associated protein (pseudogene)
Unique	NC_010554	113748	185	2D	PMI_RS18795	PMI0086	113618	114044	-	vapC		putative plasmid-associated protein (pseudogene)
Unique	NC_010554	114148	18	10F	PMI_RS00415	PMI0087	114037	114279	-	vapB		putative plasmid-associated protein
Unique	NC_010554	115421	80	12A	PMI_RS00425	PMI0089	115394	116320	-	rbsK	rbsK	ribokinase
Unique	NC_010554	115527	12	10G	PMI_RS00425	PMI0089	115394	116320	-	rbsK	rbsK	ribokinase
TPok_unique	NC_010554	115746	67	11B	PMI_RS00425	PMI0089	115394	116320	-	rbsK	rbsK	ribokinase
Unique	NC_010554	116120	70	6C	PMI_RS00425	PMI0089	115394	116320	-	rbsK	rbsK	ribokinase
Unique	NC_010554	116715	174	1H	PMI_RS00430	PMI0090	116397	117287	-	rbsB	rbsB	D-ribose ABC transporter, substrate-binding periplasmic protein
Unique	NC_010554	117034	163	2A	PMI_RS00430	PMI0090	116397	117287	-	rbsB	rbsB	D-ribose ABC transporter, substrate-binding periplasmic protein
Unique	NC_010554	117244	68	8G	PMI_RS00430	PMI0090	116397	117287	-	rbsB	rbsB	D-ribose ABC transporter, substrate-binding periplasmic protein
Unique	NC_010554	117291	186	9C	.
APok_unique	NC_010554	118771	73	10D	PMI_RS00440	PMI0092	118294	119802	-	rbsA	rbsA	ribose ABC transporter, ATP-binding protein
Unique	NC_010554	118922	17	8G	PMI_RS00440	PMI0092	118294	119802	-	rbsA	rbsA	ribose ABC transporter, ATP-binding protein
Unique	NC_010554	120263	114	4F	.
Unique	NC_010554	122780	102	1E	PMI_RS00455	PMI0095	122511	123434	-	ispA	ispA	geranyltranstransferase
Unique	NC_010554	122784	26	11C	PMI_RS00455	PMI0095	122511	123434	-	ispA	ispA	geranyltranstransferase
Unique	NC_010554	122797	14	4G	PMI_RS00455	PMI0095	122511	123434	-	ispA	ispA	geranyltranstransferase
Unique	NC_010554	123176	13	2H	PMI_RS00455	PMI0095	122511	123434	-	ispA	ispA	geranyltranstransferase
Unique	NC_010554	123391	185	6F	PMI_RS00455	PMI0095	122511	123434	-	ispA	ispA	geranyltranstransferase
Unique	NC_010554	123453	90	3B	PMI_RS00460	PMI0096	123435	123698	-	xseB	xseB	exodeoxyribonuclease VII small subunit
Unique	NC_010554	123735	33	4E	.
Unique	NC_010554	123747	20	6A	.
Unique	NC_010554	123750	41	5H	.
Unique	NC_010554	123865	46	5F	.
Unique	NC_010554	124003	9	3H	PMI_RS00465	PMI0097	123898	125349	+	thiI	thiI	thiamine biosynthesis protein
Unique	NC_010554	124003	129	9B	PMI_RS00465	PMI0097	123898	125349	+	thiI	thiI	thiamine biosynthesis protein
TPok_unique	NC_010554	124144	11	12C	PMI_RS00465	PMI0097	123898	125349	+	thiI	thiI	thiamine biosynthesis protein
Unique	NC_010554	124224	73	1G	PMI_RS00465	PMI0097	123898	125349	+	thiI	thiI	thiamine biosynthesis protein
TPok_unique	NC_010554	124277	66	5D	PMI_RS00465	PMI0097	123898	125349	+	thiI	thiI	thiamine biosynthesis protein
Unique	NC_010554	124369	80	7C	PMI_RS00465	PMI0097	123898	125349	+	thiI	thiI	thiamine biosynthesis protein
Unique	NC_010554	124437	68	9F	PMI_RS00465	PMI0097	123898	125349	+	thiI	thiI	thiamine biosynthesis protein
Unique	NC_010554	124481	8	5H	PMI_RS00465	PMI0097	123898	125349	+	thiI	thiI	thiamine biosynthesis protein
Unique	NC_010554	124574	157	6H	PMI_RS00465	PMI0097	123898	125349	+	thiI	thiI	thiamine biosynthesis protein
Unique	NC_010554	124747	187	2C	PMI_RS00465	PMI0097	123898	125349	+	thiI	thiI	thiamine biosynthesis protein
TPok_unique	NC_010554	124806	158	1D	PMI_RS00465	PMI0097	123898	125349	+	thiI	thiI	thiamine biosynthesis protein
Unique	NC_010554	124806	54	2F	PMI_RS00465	PMI0097	123898	125349	+	thiI	thiI	thiamine biosynthesis protein
Unique	NC_010554	124873	116	11D	PMI_RS00465	PMI0097	123898	125349	+	thiI	thiI	thiamine biosynthesis protein
Unique	NC_010554	125184	20	12C	PMI_RS00465	PMI0097	123898	125349	+	thiI	thiI	thiamine biosynthesis protein
TPok_unique	NC_010554	126446	155	12F	.
Unique	NC_010554	126979	119	11H	PMI_RS00480	PMI0101	126594	127211	-	yajL	yajL/thiJ	DJ-1/PfpI family protein
Unique	NC_010554	127295	37	9C	PMI_RS00485	PMI0102	127180	128103	-	panE	panE/apbA	2-dehydropantoate 2-reductase
TPok_unique	NC_010554	127429	180	5H	PMI_RS00485	PMI0102	127180	128103	-	panE	panE/apbA	2-dehydropantoate 2-reductase
TPok_nonunique	NC_010554	127576	11	9D	PMI_RS00485	PMI0102	127180	128103	-	panE	panE/apbA	2-dehydropantoate 2-reductase
Unique	NC_010554	127576	133	7B	PMI_RS00485	PMI0102	127180	128103	-	panE	panE/apbA	2-dehydropantoate 2-reductase
Unique	NC_010554	127696	138	7F	PMI_RS00485	PMI0102	127180	128103	-	panE	panE/apbA	2-dehydropantoate 2-reductase
Unique	NC_010554	127904	41	8C	PMI_RS00485	PMI0102	127180	128103	-	panE	panE/apbA	2-dehydropantoate 2-reductase
Unique	NC_010554	128138	137	2F	.
Unique	NC_010554	128141	185	10G	.
Unique	NC_010554	128261	33	12A	.
Unique	NC_010554	128377	16	11E	PMI_RS00490	PMI0103	128357	128848	+			conserved hypothetical protein
Unique	NC_010554	128377	128	9F	PMI_RS00490	PMI0103	128357	128848	+			conserved hypothetical protein
Unique	NC_010554	128515	133	10E	PMI_RS00490	PMI0103	128357	128848	+			conserved hypothetical protein
Unique	NC_010554	128593	185	7A	PMI_RS00490	PMI0103	128357	128848	+			conserved hypothetical protein
Unique	NC_010554	128666	67	3G	PMI_RS00490	PMI0103	128357	128848	+			conserved hypothetical protein
Unique	NC_010554	128812	75	7C	PMI_RS00490	PMI0103	128357	128848	+			conserved hypothetical protein
Unique	NC_010554	128902	107	3B	.
Unique	NC_010554	128974	20	2E	PMI_RS00495	PMI0104	128911	130281	-			MFS-family transporter
Unique	NC_010554	128976	64	9H	PMI_RS00495	PMI0104	128911	130281	-			MFS-family transporter
Unique	NC_010554	129002	123	5H	PMI_RS00495	PMI0104	128911	130281	-			MFS-family transporter
Unique	NC_010554	129044	159	6B	PMI_RS00495	PMI0104	128911	130281	-			MFS-family transporter
Unique	NC_010554	129146	10	2H	PMI_RS00495	PMI0104	128911	130281	-			MFS-family transporter
Unique	NC_010554	129602	179	7C	PMI_RS00495	PMI0104	128911	130281	-			MFS-family transporter
Unique	NC_010554	129802	28	9D	PMI_RS00495	PMI0104	128911	130281	-			MFS-family transporter
Unique	NC_010554	130028	92	1A	PMI_RS00495	PMI0104	128911	130281	-			MFS-family transporter
Unique	NC_010554	130028	131	7F	PMI_RS00495	PMI0104	128911	130281	-			MFS-family transporter
Unique	NC_010554	130256	14	8E	PMI_RS00495	PMI0104	128911	130281	-			MFS-family transporter
Unique	NC_010554	130287	14	7F	.
Unique	NC_010554	130396	121	10F	.
Unique	NC_010554	130519	119	2A	PMI_RS00500	PMI0105	130455	131339	-	cyoE	cyoE	protoheme IX farnesyltransferase
Unique	NC_010554	130527	137	12H	PMI_RS00500	PMI0105	130455	131339	-	cyoE	cyoE	protoheme IX farnesyltransferase
Unique	NC_010554	130552	155	8D	PMI_RS00500	PMI0105	130455	131339	-	cyoE	cyoE	protoheme IX farnesyltransferase
Unique	NC_010554	130646	62	4E	PMI_RS00500	PMI0105	130455	131339	-	cyoE	cyoE	protoheme IX farnesyltransferase
Unique	NC_010554	130650	36	6H	PMI_RS00500	PMI0105	130455	131339	-	cyoE	cyoE	protoheme IX farnesyltransferase
Unique	NC_010554	130652	153	8F	PMI_RS00500	PMI0105	130455	131339	-	cyoE	cyoE	protoheme IX farnesyltransferase
Unique	NC_010554	130707	146	12D	PMI_RS00500	PMI0105	130455	131339	-	cyoE	cyoE	protoheme IX farnesyltransferase
Unique	NC_010554	130759	186	11A	PMI_RS00500	PMI0105	130455	131339	-	cyoE	cyoE	protoheme IX farnesyltransferase
Unique	NC_010554	130781	182	2A	PMI_RS00500	PMI0105	130455	131339	-	cyoE	cyoE	protoheme IX farnesyltransferase
Unique	NC_010554	130811	190	3F	PMI_RS00500	PMI0105	130455	131339	-	cyoE	cyoE	protoheme IX farnesyltransferase
Unique	NC_010554	130842	15	10D	PMI_RS00500	PMI0105	130455	131339	-	cyoE	cyoE	protoheme IX farnesyltransferase
Unique	NC_010554	130842	191	10G	PMI_RS00500	PMI0105	130455	131339	-	cyoE	cyoE	protoheme IX farnesyltransferase
Unique	NC_010554	130953	82	10C	PMI_RS00500	PMI0105	130455	131339	-	cyoE	cyoE	protoheme IX farnesyltransferase
Unique	NC_010554	130953	179	12B	PMI_RS00500	PMI0105	130455	131339	-	cyoE	cyoE	protoheme IX farnesyltransferase
Unique	NC_010554	130962	104	2E	PMI_RS00500	PMI0105	130455	131339	-	cyoE	cyoE	protoheme IX farnesyltransferase
Unique	NC_010554	130971	123	8E	PMI_RS00500	PMI0105	130455	131339	-	cyoE	cyoE	protoheme IX farnesyltransferase
Unique	NC_010554	130973	115	1B	PMI_RS00500	PMI0105	130455	131339	-	cyoE	cyoE	protoheme IX farnesyltransferase
Unique	NC_010554	130989	21	11E	PMI_RS00500	PMI0105	130455	131339	-	cyoE	cyoE	protoheme IX farnesyltransferase
Unique	NC_010554	131002	182	1B	PMI_RS00500	PMI0105	130455	131339	-	cyoE	cyoE	protoheme IX farnesyltransferase
Unique	NC_010554	131035	6	7D	PMI_RS00500	PMI0105	130455	131339	-	cyoE	cyoE	protoheme IX farnesyltransferase
TPok_unique	NC_010554	131068	122	1H	PMI_RS00500	PMI0105	130455	131339	-	cyoE	cyoE	protoheme IX farnesyltransferase
Unique	NC_010554	131068	67	5A	PMI_RS00500	PMI0105	130455	131339	-	cyoE	cyoE	protoheme IX farnesyltransferase
Heuristic	NC_010554	131078	137	10F	PMI_RS00500	PMI0105	130455	131339	-	cyoE	cyoE	protoheme IX farnesyltransferase
Unique	NC_010554	131145	146	2F	PMI_RS00500	PMI0105	130455	131339	-	cyoE	cyoE	protoheme IX farnesyltransferase
Heuristic	NC_010554	131168	18	9H	PMI_RS00500	PMI0105	130455	131339	-	cyoE	cyoE	protoheme IX farnesyltransferase
Unique	NC_010554	131215	145	12E	PMI_RS00500	PMI0105	130455	131339	-	cyoE	cyoE	protoheme IX farnesyltransferase
Unique	NC_010554	131275	114	7F	PMI_RS00500	PMI0105	130455	131339	-	cyoE	cyoE	protoheme IX farnesyltransferase
Unique	NC_010554	131353	121	8G	PMI_RS00505	PMI0105A	131351	131683	-		cyoD	cytochrome O ubiquinol oxidase protein
Unique	NC_010554	131383	184	12B	PMI_RS00505	PMI0105A	131351	131683	-		cyoD	cytochrome O ubiquinol oxidase protein
Unique	NC_010554	131387	125	12F	PMI_RS00505	PMI0105A	131351	131683	-		cyoD	cytochrome O ubiquinol oxidase protein
Unique	NC_010554	131480	129	8B	PMI_RS00505	PMI0105A	131351	131683	-		cyoD	cytochrome O ubiquinol oxidase protein
Unique	NC_010554	131484	131	9B	PMI_RS00505	PMI0105A	131351	131683	-		cyoD	cytochrome O ubiquinol oxidase protein
Unique	NC_010554	131541	77	2G	PMI_RS00505	PMI0105A	131351	131683	-		cyoD	cytochrome O ubiquinol oxidase protein
Unique	NC_010554	131546	64	11F	PMI_RS00505	PMI0105A	131351	131683	-		cyoD	cytochrome O ubiquinol oxidase protein
Unique	NC_010554	131615	18	11E	PMI_RS00505	PMI0105A	131351	131683	-		cyoD	cytochrome O ubiquinol oxidase protein
Unique	NC_010554	131669	3	7H	PMI_RS00505	PMI0105A	131351	131683	-		cyoD	cytochrome O ubiquinol oxidase protein
Heuristic	NC_010554	131685	14	11F	PMI_RS00510	PMI0106	131683	132294	-		cyoC	cytochrome O ubiquinol oxidase subunit III
Heuristic	NC_010554	131703	185	3F	PMI_RS00510	PMI0106	131683	132294	-		cyoC	cytochrome O ubiquinol oxidase subunit III
Unique	NC_010554	131708	27	2H	PMI_RS00510	PMI0106	131683	132294	-		cyoC	cytochrome O ubiquinol oxidase subunit III
Unique	NC_010554	131759	63	5F	PMI_RS00510	PMI0106	131683	132294	-		cyoC	cytochrome O ubiquinol oxidase subunit III
Unique	NC_010554	131759	125	8G	PMI_RS00510	PMI0106	131683	132294	-		cyoC	cytochrome O ubiquinol oxidase subunit III
Unique	NC_010554	131768	159	3C	PMI_RS00510	PMI0106	131683	132294	-		cyoC	cytochrome O ubiquinol oxidase subunit III
Unique	NC_010554	131782	121	4E	PMI_RS00510	PMI0106	131683	132294	-		cyoC	cytochrome O ubiquinol oxidase subunit III
Unique	NC_010554	131792	180	11G	PMI_RS00510	PMI0106	131683	132294	-		cyoC	cytochrome O ubiquinol oxidase subunit III
Unique	NC_010554	131807	144	11H	PMI_RS00510	PMI0106	131683	132294	-		cyoC	cytochrome O ubiquinol oxidase subunit III
Unique	NC_010554	131824	153	7D	PMI_RS00510	PMI0106	131683	132294	-		cyoC	cytochrome O ubiquinol oxidase subunit III
Unique	NC_010554	131837	116	11G	PMI_RS00510	PMI0106	131683	132294	-		cyoC	cytochrome O ubiquinol oxidase subunit III
Unique	NC_010554	131870	158	2B	PMI_RS00510	PMI0106	131683	132294	-		cyoC	cytochrome O ubiquinol oxidase subunit III
Unique	NC_010554	131873	176	8E	PMI_RS00510	PMI0106	131683	132294	-		cyoC	cytochrome O ubiquinol oxidase subunit III
Unique	NC_010554	131957	41	9A	PMI_RS00510	PMI0106	131683	132294	-		cyoC	cytochrome O ubiquinol oxidase subunit III
Unique	NC_010554	132019	58	2H	PMI_RS00510	PMI0106	131683	132294	-		cyoC	cytochrome O ubiquinol oxidase subunit III
Unique	NC_010554	132019	133	2A	PMI_RS00510	PMI0106	131683	132294	-		cyoC	cytochrome O ubiquinol oxidase subunit III
Heuristic	NC_010554	132034	79	8F	PMI_RS00510	PMI0106	131683	132294	-		cyoC	cytochrome O ubiquinol oxidase subunit III
Unique	NC_010554	132034	113	8G	PMI_RS00510	PMI0106	131683	132294	-		cyoC	cytochrome O ubiquinol oxidase subunit III
Unique	NC_010554	132064	73	6D	PMI_RS00510	PMI0106	131683	132294	-		cyoC	cytochrome O ubiquinol oxidase subunit III
Unique	NC_010554	132074	141	9D	PMI_RS00510	PMI0106	131683	132294	-		cyoC	cytochrome O ubiquinol oxidase subunit III
Unique	NC_010554	132089	141	10A	PMI_RS00510	PMI0106	131683	132294	-		cyoC	cytochrome O ubiquinol oxidase subunit III
Unique	NC_010554	132106	56	7F	PMI_RS00510	PMI0106	131683	132294	-		cyoC	cytochrome O ubiquinol oxidase subunit III
Unique	NC_010554	132159	62	3E	PMI_RS00510	PMI0106	131683	132294	-		cyoC	cytochrome O ubiquinol oxidase subunit III
Unique	NC_010554	132170	181	2F	PMI_RS00510	PMI0106	131683	132294	-		cyoC	cytochrome O ubiquinol oxidase subunit III
Heuristic	NC_010554	132200	30	4H	PMI_RS00510	PMI0106	131683	132294	-		cyoC	cytochrome O ubiquinol oxidase subunit III
Unique	NC_010554	132200	121	4A	PMI_RS00510	PMI0106	131683	132294	-		cyoC	cytochrome O ubiquinol oxidase subunit III
Unique	NC_010554	132204	2	7G	PMI_RS00510	PMI0106	131683	132294	-		cyoC	cytochrome O ubiquinol oxidase subunit III
Unique	NC_010554	132274	12	10A	PMI_RS00510	PMI0106	131683	132294	-		cyoC	cytochrome O ubiquinol oxidase subunit III
Unique	NC_010554	132278	45	3A	PMI_RS00510	PMI0106	131683	132294	-		cyoC	cytochrome O ubiquinol oxidase subunit III
Unique	NC_010554	132368	148	3E	PMI_RS00515	PMI0107	132294	134276	-	cyoB	cyoB	cytochrome O ubiquinol oxidase subunit I
Unique	NC_010554	132371	40	1D	PMI_RS00515	PMI0107	132294	134276	-	cyoB	cyoB	cytochrome O ubiquinol oxidase subunit I
Unique	NC_010554	132371	167	2E	PMI_RS00515	PMI0107	132294	134276	-	cyoB	cyoB	cytochrome O ubiquinol oxidase subunit I
Unique	NC_010554	132412	117	12F	PMI_RS00515	PMI0107	132294	134276	-	cyoB	cyoB	cytochrome O ubiquinol oxidase subunit I
TPok_unique	NC_010554	132450	66	8D	PMI_RS00515	PMI0107	132294	134276	-	cyoB	cyoB	cytochrome O ubiquinol oxidase subunit I
Unique	NC_010554	132478	47	12C	PMI_RS00515	PMI0107	132294	134276	-	cyoB	cyoB	cytochrome O ubiquinol oxidase subunit I
Unique	NC_010554	132483	57	11F	PMI_RS00515	PMI0107	132294	134276	-	cyoB	cyoB	cytochrome O ubiquinol oxidase subunit I
Unique	NC_010554	132483	131	8D	PMI_RS00515	PMI0107	132294	134276	-	cyoB	cyoB	cytochrome O ubiquinol oxidase subunit I
Unique	NC_010554	132629	169	3G	PMI_RS00515	PMI0107	132294	134276	-	cyoB	cyoB	cytochrome O ubiquinol oxidase subunit I
Unique	NC_010554	132666	74	4F	PMI_RS00515	PMI0107	132294	134276	-	cyoB	cyoB	cytochrome O ubiquinol oxidase subunit I
Unique	NC_010554	132703	45	8E	PMI_RS00515	PMI0107	132294	134276	-	cyoB	cyoB	cytochrome O ubiquinol oxidase subunit I
Heuristic	NC_010554	132861	154	1G	PMI_RS00515	PMI0107	132294	134276	-	cyoB	cyoB	cytochrome O ubiquinol oxidase subunit I
Unique	NC_010554	132863	31	10G	PMI_RS00515	PMI0107	132294	134276	-	cyoB	cyoB	cytochrome O ubiquinol oxidase subunit I
Unique	NC_010554	132863	145	12B	PMI_RS00515	PMI0107	132294	134276	-	cyoB	cyoB	cytochrome O ubiquinol oxidase subunit I
Unique	NC_010554	133030	190	7G	PMI_RS00515	PMI0107	132294	134276	-	cyoB	cyoB	cytochrome O ubiquinol oxidase subunit I
Unique	NC_010554	133048	32	1G	PMI_RS00515	PMI0107	132294	134276	-	cyoB	cyoB	cytochrome O ubiquinol oxidase subunit I
Unique	NC_010554	133048	154	5H	PMI_RS00515	PMI0107	132294	134276	-	cyoB	cyoB	cytochrome O ubiquinol oxidase subunit I
Unique	NC_010554	133075	34	9F	PMI_RS00515	PMI0107	132294	134276	-	cyoB	cyoB	cytochrome O ubiquinol oxidase subunit I
APok_unique	NC_010554	133132	188	5A	PMI_RS00515	PMI0107	132294	134276	-	cyoB	cyoB	cytochrome O ubiquinol oxidase subunit I
Unique	NC_010554	133146	149	1C	PMI_RS00515	PMI0107	132294	134276	-	cyoB	cyoB	cytochrome O ubiquinol oxidase subunit I
Unique	NC_010554	133166	21	3F	PMI_RS00515	PMI0107	132294	134276	-	cyoB	cyoB	cytochrome O ubiquinol oxidase subunit I
Unique	NC_010554	133173	188	7A	PMI_RS00515	PMI0107	132294	134276	-	cyoB	cyoB	cytochrome O ubiquinol oxidase subunit I
Unique	NC_010554	133207	23	7A	PMI_RS00515	PMI0107	132294	134276	-	cyoB	cyoB	cytochrome O ubiquinol oxidase subunit I
Unique	NC_010554	133338	166	10F	PMI_RS00515	PMI0107	132294	134276	-	cyoB	cyoB	cytochrome O ubiquinol oxidase subunit I
Unique	NC_010554	133413	80	6H	PMI_RS00515	PMI0107	132294	134276	-	cyoB	cyoB	cytochrome O ubiquinol oxidase subunit I
Unique	NC_010554	133497	79	5E	PMI_RS00515	PMI0107	132294	134276	-	cyoB	cyoB	cytochrome O ubiquinol oxidase subunit I
Unique	NC_010554	133530	191	3F	PMI_RS00515	PMI0107	132294	134276	-	cyoB	cyoB	cytochrome O ubiquinol oxidase subunit I
Unique	NC_010554	133567	42	9G	PMI_RS00515	PMI0107	132294	134276	-	cyoB	cyoB	cytochrome O ubiquinol oxidase subunit I
Unique	NC_010554	133572	135	6H	PMI_RS00515	PMI0107	132294	134276	-	cyoB	cyoB	cytochrome O ubiquinol oxidase subunit I
Unique	NC_010554	133659	170	3B	PMI_RS00515	PMI0107	132294	134276	-	cyoB	cyoB	cytochrome O ubiquinol oxidase subunit I
Unique	NC_010554	133736	153	8D	PMI_RS00515	PMI0107	132294	134276	-	cyoB	cyoB	cytochrome O ubiquinol oxidase subunit I
Unique	NC_010554	133897	13	2G	PMI_RS00515	PMI0107	132294	134276	-	cyoB	cyoB	cytochrome O ubiquinol oxidase subunit I
Unique	NC_010554	133982	132	2F	PMI_RS00515	PMI0107	132294	134276	-	cyoB	cyoB	cytochrome O ubiquinol oxidase subunit I
Unique	NC_010554	134046	90	7H	PMI_RS00515	PMI0107	132294	134276	-	cyoB	cyoB	cytochrome O ubiquinol oxidase subunit I
Unique	NC_010554	134046	121	6H	PMI_RS00515	PMI0107	132294	134276	-	cyoB	cyoB	cytochrome O ubiquinol oxidase subunit I
Unique	NC_010554	134094	74	3E	PMI_RS00515	PMI0107	132294	134276	-	cyoB	cyoB	cytochrome O ubiquinol oxidase subunit I
Unique	NC_010554	134094	106	8G	PMI_RS00515	PMI0107	132294	134276	-	cyoB	cyoB	cytochrome O ubiquinol oxidase subunit I
Unique	NC_010554	134103	82	7G	PMI_RS00515	PMI0107	132294	134276	-	cyoB	cyoB	cytochrome O ubiquinol oxidase subunit I
Unique	NC_010554	134173	79	1H	PMI_RS00515	PMI0107	132294	134276	-	cyoB	cyoB	cytochrome O ubiquinol oxidase subunit I
Unique	NC_010554	134221	182	6E	PMI_RS00515	PMI0107	132294	134276	-	cyoB	cyoB	cytochrome O ubiquinol oxidase subunit I
Unique	NC_010554	134263	146	8D	PMI_RS00515	PMI0107	132294	134276	-	cyoB	cyoB	cytochrome O ubiquinol oxidase subunit I
Unique	NC_010554	134383	95	9H	PMI_RS00520	PMI0108	134281	135231	-	cyoA	cyoA	cytochrome O ubiquinol oxidase subunit II
Unique	NC_010554	134414	167	10F	PMI_RS00520	PMI0108	134281	135231	-	cyoA	cyoA	cytochrome O ubiquinol oxidase subunit II
Unique	NC_010554	134436	79	4E	PMI_RS00520	PMI0108	134281	135231	-	cyoA	cyoA	cytochrome O ubiquinol oxidase subunit II
Unique	NC_010554	134439	5	6D	PMI_RS00520	PMI0108	134281	135231	-	cyoA	cyoA	cytochrome O ubiquinol oxidase subunit II
Unique	NC_010554	134494	55	7B	PMI_RS00520	PMI0108	134281	135231	-	cyoA	cyoA	cytochrome O ubiquinol oxidase subunit II
Unique	NC_010554	134503	36	6H	PMI_RS00520	PMI0108	134281	135231	-	cyoA	cyoA	cytochrome O ubiquinol oxidase subunit II
Unique	NC_010554	134503	127	1D	PMI_RS00520	PMI0108	134281	135231	-	cyoA	cyoA	cytochrome O ubiquinol oxidase subunit II
Unique	NC_010554	134519	168	11F	PMI_RS00520	PMI0108	134281	135231	-	cyoA	cyoA	cytochrome O ubiquinol oxidase subunit II
Unique	NC_010554	134602	79	5H	PMI_RS00520	PMI0108	134281	135231	-	cyoA	cyoA	cytochrome O ubiquinol oxidase subunit II
Unique	NC_010554	134617	74	10A	PMI_RS00520	PMI0108	134281	135231	-	cyoA	cyoA	cytochrome O ubiquinol oxidase subunit II
Unique	NC_010554	134617	178	5E	PMI_RS00520	PMI0108	134281	135231	-	cyoA	cyoA	cytochrome O ubiquinol oxidase subunit II
Unique	NC_010554	134641	16	5E	PMI_RS00520	PMI0108	134281	135231	-	cyoA	cyoA	cytochrome O ubiquinol oxidase subunit II
Unique	NC_010554	134648	120	3G	PMI_RS00520	PMI0108	134281	135231	-	cyoA	cyoA	cytochrome O ubiquinol oxidase subunit II
Unique	NC_010554	134682	142	12D	PMI_RS00520	PMI0108	134281	135231	-	cyoA	cyoA	cytochrome O ubiquinol oxidase subunit II
Unique	NC_010554	134696	24	5A	PMI_RS00520	PMI0108	134281	135231	-	cyoA	cyoA	cytochrome O ubiquinol oxidase subunit II
Unique	NC_010554	134812	156	7F	PMI_RS00520	PMI0108	134281	135231	-	cyoA	cyoA	cytochrome O ubiquinol oxidase subunit II
Unique	NC_010554	134816	39	12F	PMI_RS00520	PMI0108	134281	135231	-	cyoA	cyoA	cytochrome O ubiquinol oxidase subunit II
Unique	NC_010554	134881	42	12H	PMI_RS00520	PMI0108	134281	135231	-	cyoA	cyoA	cytochrome O ubiquinol oxidase subunit II
Unique	NC_010554	134881	136	11G	PMI_RS00520	PMI0108	134281	135231	-	cyoA	cyoA	cytochrome O ubiquinol oxidase subunit II
Heuristic	NC_010554	134883	37	12A	PMI_RS00520	PMI0108	134281	135231	-	cyoA	cyoA	cytochrome O ubiquinol oxidase subunit II
Unique	NC_010554	134883	182	4H	PMI_RS00520	PMI0108	134281	135231	-	cyoA	cyoA	cytochrome O ubiquinol oxidase subunit II
Unique	NC_010554	134974	172	7D	PMI_RS00520	PMI0108	134281	135231	-	cyoA	cyoA	cytochrome O ubiquinol oxidase subunit II
Unique	NC_010554	134992	192	12H	PMI_RS00520	PMI0108	134281	135231	-	cyoA	cyoA	cytochrome O ubiquinol oxidase subunit II
Unique	NC_010554	135010	86	11G	PMI_RS00520	PMI0108	134281	135231	-	cyoA	cyoA	cytochrome O ubiquinol oxidase subunit II
Unique	NC_010554	135010	152	2D	PMI_RS00520	PMI0108	134281	135231	-	cyoA	cyoA	cytochrome O ubiquinol oxidase subunit II
Heuristic	NC_010554	135059	84	1G	PMI_RS00520	PMI0108	134281	135231	-	cyoA	cyoA	cytochrome O ubiquinol oxidase subunit II
Unique	NC_010554	135059	128	1C	PMI_RS00520	PMI0108	134281	135231	-	cyoA	cyoA	cytochrome O ubiquinol oxidase subunit II
Unique	NC_010554	135154	80	10E	PMI_RS00520	PMI0108	134281	135231	-	cyoA	cyoA	cytochrome O ubiquinol oxidase subunit II
Unique	NC_010554	135167	37	4B	PMI_RS00520	PMI0108	134281	135231	-	cyoA	cyoA	cytochrome O ubiquinol oxidase subunit II
Unique	NC_010554	135167	167	5A	PMI_RS00520	PMI0108	134281	135231	-	cyoA	cyoA	cytochrome O ubiquinol oxidase subunit II
Unique	NC_010554	135212	3	7F	PMI_RS00520	PMI0108	134281	135231	-	cyoA	cyoA	cytochrome O ubiquinol oxidase subunit II
Unique	NC_010554	135258	2	1F	.
Unique	NC_010554	135281	28	3G	.
Unique	NC_010554	135292	152	11H	.
Unique	NC_010554	135323	190	6E	.
Unique	NC_010554	135385	192	4A	.
Unique	NC_010554	135419	181	9H	.
Unique	NC_010554	135744	57	1A	PMI_RS00525	PMI0109	135728	136489	-			putative exported protein
Heuristic	NC_010554	135751	30	3G	PMI_RS00525	PMI0109	135728	136489	-			putative exported protein
Unique	NC_010554	136738	79	9G	.
Unique	NC_010554	136811	11	11D	.
TPok_nonunique	NC_010554	136899	13	8F	PMI_RS00530	PMI0110	136845	138218	+	dbpA	dbpA	ATP-independent RNA helicase
Unique	NC_010554	136916	21	4F	PMI_RS00530	PMI0110	136845	138218	+	dbpA	dbpA	ATP-independent RNA helicase
Unique	NC_010554	136953	35	7E	PMI_RS00530	PMI0110	136845	138218	+	dbpA	dbpA	ATP-independent RNA helicase
Unique	NC_010554	137075	12	3G	PMI_RS00530	PMI0110	136845	138218	+	dbpA	dbpA	ATP-independent RNA helicase
Unique	NC_010554	137540	54	5F	PMI_RS00530	PMI0110	136845	138218	+	dbpA	dbpA	ATP-independent RNA helicase
Unique	NC_010554	137822	43	10C	PMI_RS00530	PMI0110	136845	138218	+	dbpA	dbpA	ATP-independent RNA helicase
Unique	NC_010554	138003	44	2D	PMI_RS00530	PMI0110	136845	138218	+	dbpA	dbpA	ATP-independent RNA helicase
Unique	NC_010554	138498	113	3B	PMI_RS00535	PMI0111	138318	139838	-	ampG	ampG	Beta-lactamase induction signal transducer
Unique	NC_010554	138617	165	12G	PMI_RS00535	PMI0111	138318	139838	-	ampG	ampG	Beta-lactamase induction signal transducer
Unique	NC_010554	138686	145	4H	PMI_RS00535	PMI0111	138318	139838	-	ampG	ampG	Beta-lactamase induction signal transducer
Unique	NC_010554	138712	63	7G	PMI_RS00535	PMI0111	138318	139838	-	ampG	ampG	Beta-lactamase induction signal transducer
Unique	NC_010554	138808	179	9D	PMI_RS00535	PMI0111	138318	139838	-	ampG	ampG	Beta-lactamase induction signal transducer
Unique	NC_010554	138817	36	2B	PMI_RS00535	PMI0111	138318	139838	-	ampG	ampG	Beta-lactamase induction signal transducer
Unique	NC_010554	138913	32	6F	PMI_RS00535	PMI0111	138318	139838	-	ampG	ampG	Beta-lactamase induction signal transducer
Unique	NC_010554	139204	82	7D	PMI_RS00535	PMI0111	138318	139838	-	ampG	ampG	Beta-lactamase induction signal transducer
Unique	NC_010554	139977	57	8H	PMI_RS00540	PMI0112	139896	140474	-			putative lipoprotein
Unique	NC_010554	140023	21	11E	PMI_RS00540	PMI0112	139896	140474	-			putative lipoprotein
Unique	NC_010554	140034	151	5D	PMI_RS00540	PMI0112	139896	140474	-			putative lipoprotein
Unique	NC_010554	140109	26	7H	PMI_RS00540	PMI0112	139896	140474	-			putative lipoprotein
Unique	NC_010554	140478	149	4C	.
Unique	NC_010554	140610	20	10A	.
Unique	NC_010554	140829	160	5E	PMI_RS00545	PMI0113	140805	141119	+	bolA	bolA	BolA protein
Unique	NC_010554	140928	80	6F	PMI_RS00545	PMI0113	140805	141119	+	bolA	bolA	BolA protein
Unique	NC_010554	141042	20	12B	PMI_RS00545	PMI0113	140805	141119	+	bolA	bolA	BolA protein
Unique	NC_010554	141072	160	2H	PMI_RS00545	PMI0113	140805	141119	+	bolA	bolA	BolA protein
Unique	NC_010554	141372	41	6B	.
Unique	NC_010554	141378	140	12B	.
Unique	NC_010554	141402	30	11B	.
Unique	NC_010554	141498	139	1F	PMI_RS00550	PMI0114	141442	142746	+	tig	tig	Trigger factor
Unique	NC_010554	141525	3	2E	PMI_RS00550	PMI0114	141442	142746	+	tig	tig	Trigger factor
Unique	NC_010554	141619	30	7C	PMI_RS00550	PMI0114	141442	142746	+	tig	tig	Trigger factor
Unique	NC_010554	141661	7	10C	PMI_RS00550	PMI0114	141442	142746	+	tig	tig	Trigger factor
Unique	NC_010554	141676	2	3H	PMI_RS00550	PMI0114	141442	142746	+	tig	tig	Trigger factor
Unique	NC_010554	141716	73	1E	PMI_RS00550	PMI0114	141442	142746	+	tig	tig	Trigger factor
Unique	NC_010554	141731	77	7A	PMI_RS00550	PMI0114	141442	142746	+	tig	tig	Trigger factor
Unique	NC_010554	141753	145	1G	PMI_RS00550	PMI0114	141442	142746	+	tig	tig	Trigger factor
Unique	NC_010554	141856	125	11G	PMI_RS00550	PMI0114	141442	142746	+	tig	tig	Trigger factor
TPok_unique	NC_010554	141864	175	4A	PMI_RS00550	PMI0114	141442	142746	+	tig	tig	Trigger factor
Unique	NC_010554	141864	74	9C	PMI_RS00550	PMI0114	141442	142746	+	tig	tig	Trigger factor
Heuristic	NC_010554	141901	17	8E	PMI_RS00550	PMI0114	141442	142746	+	tig	tig	Trigger factor
Unique	NC_010554	142126	44	12B	PMI_RS00550	PMI0114	141442	142746	+	tig	tig	Trigger factor
Unique	NC_010554	142239	24	11D	PMI_RS00550	PMI0114	141442	142746	+	tig	tig	Trigger factor
Unique	NC_010554	142239	106	6G	PMI_RS00550	PMI0114	141442	142746	+	tig	tig	Trigger factor
Unique	NC_010554	142255	161	1A	PMI_RS00550	PMI0114	141442	142746	+	tig	tig	Trigger factor
Unique	NC_010554	142291	74	7F	PMI_RS00550	PMI0114	141442	142746	+	tig	tig	Trigger factor
Unique	NC_010554	142362	139	8E	PMI_RS00550	PMI0114	141442	142746	+	tig	tig	Trigger factor
APok_unique	NC_010554	142437	121	4G	PMI_RS00550	PMI0114	141442	142746	+	tig	tig	Trigger factor
Unique	NC_010554	142488	39	2E	PMI_RS00550	PMI0114	141442	142746	+	tig	tig	Trigger factor
Unique	NC_010554	142574	151	3C	PMI_RS00550	PMI0114	141442	142746	+	tig	tig	Trigger factor
Unique	NC_010554	142650	157	9E	PMI_RS00550	PMI0114	141442	142746	+	tig	tig	Trigger factor
Unique	NC_010554	142722	104	12F	PMI_RS00550	PMI0114	141442	142746	+	tig	tig	Trigger factor
Unique	NC_010554	142868	74	12D	.
Unique	NC_010554	143644	89	12E	.
Unique	NC_010554	143644	139	5F	.
Unique	NC_010554	145004	123	9D	PMI_RS00560	PMI0116	143771	145042	+	clpX	clpX	ATP-dependent Clp protease ATP-binding subunit
Heuristic	NC_010554	145008	143	11G	PMI_RS00560	PMI0116	143771	145042	+	clpX	clpX	ATP-dependent Clp protease ATP-binding subunit
TPok_unique	NC_010554	145044	20	9D	.
Unique	NC_010554	145044	191	12G	.
Unique	NC_010554	145062	158	9E	.
Unique	NC_010554	145209	17	8G	.
Unique	NC_010554	145362	20	5A	PMI_RS00565	PMI0117	145300	147654	+	lon	lon	ATP-dependent protease La
TPok_unique	NC_010554	145372	121	11D	PMI_RS00565	PMI0117	145300	147654	+	lon	lon	ATP-dependent protease La
APok_unique	NC_010554	145419	178	12F	PMI_RS00565	PMI0117	145300	147654	+	lon	lon	ATP-dependent protease La
Unique	NC_010554	145477	131	6D	PMI_RS00565	PMI0117	145300	147654	+	lon	lon	ATP-dependent protease La
Unique	NC_010554	145563	67	10F	PMI_RS00565	PMI0117	145300	147654	+	lon	lon	ATP-dependent protease La
Unique	NC_010554	145650	14	5C	PMI_RS00565	PMI0117	145300	147654	+	lon	lon	ATP-dependent protease La
Unique	NC_010554	145686	141	12C	PMI_RS00565	PMI0117	145300	147654	+	lon	lon	ATP-dependent protease La
Unique	NC_010554	145723	138	4H	PMI_RS00565	PMI0117	145300	147654	+	lon	lon	ATP-dependent protease La
Unique	NC_010554	145755	93	1E	PMI_RS00565	PMI0117	145300	147654	+	lon	lon	ATP-dependent protease La
Unique	NC_010554	145758	124	11F	PMI_RS00565	PMI0117	145300	147654	+	lon	lon	ATP-dependent protease La
Unique	NC_010554	145794	172	7C	PMI_RS00565	PMI0117	145300	147654	+	lon	lon	ATP-dependent protease La
Unique	NC_010554	145920	15	7G	PMI_RS00565	PMI0117	145300	147654	+	lon	lon	ATP-dependent protease La
Unique	NC_010554	145920	178	4B	PMI_RS00565	PMI0117	145300	147654	+	lon	lon	ATP-dependent protease La
Heuristic	NC_010554	145985	112	4D	PMI_RS00565	PMI0117	145300	147654	+	lon	lon	ATP-dependent protease La
Unique	NC_010554	146169	157	10B	PMI_RS00565	PMI0117	145300	147654	+	lon	lon	ATP-dependent protease La
Unique	NC_010554	146180	83	9E	PMI_RS00565	PMI0117	145300	147654	+	lon	lon	ATP-dependent protease La
Unique	NC_010554	146182	92	1E	PMI_RS00565	PMI0117	145300	147654	+	lon	lon	ATP-dependent protease La
Unique	NC_010554	146182	131	3A	PMI_RS00565	PMI0117	145300	147654	+	lon	lon	ATP-dependent protease La
Unique	NC_010554	146196	66	6B	PMI_RS00565	PMI0117	145300	147654	+	lon	lon	ATP-dependent protease La
Unique	NC_010554	146256	129	10B	PMI_RS00565	PMI0117	145300	147654	+	lon	lon	ATP-dependent protease La
Unique	NC_010554	146263	188	7A	PMI_RS00565	PMI0117	145300	147654	+	lon	lon	ATP-dependent protease La
Unique	NC_010554	146273	83	2C	PMI_RS00565	PMI0117	145300	147654	+	lon	lon	ATP-dependent protease La
Unique	NC_010554	146299	85	1B	PMI_RS00565	PMI0117	145300	147654	+	lon	lon	ATP-dependent protease La
Unique	NC_010554	146394	158	3H	PMI_RS00565	PMI0117	145300	147654	+	lon	lon	ATP-dependent protease La
TPok_unique	NC_010554	146425	56	3B	PMI_RS00565	PMI0117	145300	147654	+	lon	lon	ATP-dependent protease La
Unique	NC_010554	146445	86	6C	PMI_RS00565	PMI0117	145300	147654	+	lon	lon	ATP-dependent protease La
Unique	NC_010554	146492	60	9H	PMI_RS00565	PMI0117	145300	147654	+	lon	lon	ATP-dependent protease La
Unique	NC_010554	146492	158	6D	PMI_RS00565	PMI0117	145300	147654	+	lon	lon	ATP-dependent protease La
Unique	NC_010554	146517	74	10C	PMI_RS00565	PMI0117	145300	147654	+	lon	lon	ATP-dependent protease La
Unique	NC_010554	146562	79	2H	PMI_RS00565	PMI0117	145300	147654	+	lon	lon	ATP-dependent protease La
Heuristic	NC_010554	146631	180	2G	PMI_RS00565	PMI0117	145300	147654	+	lon	lon	ATP-dependent protease La
Unique	NC_010554	146666	136	7F	PMI_RS00565	PMI0117	145300	147654	+	lon	lon	ATP-dependent protease La
Unique	NC_010554	146839	96	1E	PMI_RS00565	PMI0117	145300	147654	+	lon	lon	ATP-dependent protease La
Unique	NC_010554	146862	169	9B	PMI_RS00565	PMI0117	145300	147654	+	lon	lon	ATP-dependent protease La
Unique	NC_010554	146905	120	8H	PMI_RS00565	PMI0117	145300	147654	+	lon	lon	ATP-dependent protease La
Unique	NC_010554	146922	79	12G	PMI_RS00565	PMI0117	145300	147654	+	lon	lon	ATP-dependent protease La
Unique	NC_010554	146926	18	10C	PMI_RS00565	PMI0117	145300	147654	+	lon	lon	ATP-dependent protease La
Unique	NC_010554	146992	55	10C	PMI_RS00565	PMI0117	145300	147654	+	lon	lon	ATP-dependent protease La
Unique	NC_010554	147001	163	1H	PMI_RS00565	PMI0117	145300	147654	+	lon	lon	ATP-dependent protease La
Unique	NC_010554	147019	190	8C	PMI_RS00565	PMI0117	145300	147654	+	lon	lon	ATP-dependent protease La
TPok_unique	NC_010554	147036	88	8C	PMI_RS00565	PMI0117	145300	147654	+	lon	lon	ATP-dependent protease La
Unique	NC_010554	147036	159	11H	PMI_RS00565	PMI0117	145300	147654	+	lon	lon	ATP-dependent protease La
Unique	NC_010554	147070	120	5G	PMI_RS00565	PMI0117	145300	147654	+	lon	lon	ATP-dependent protease La
Unique	NC_010554	147088	147	4F	PMI_RS00565	PMI0117	145300	147654	+	lon	lon	ATP-dependent protease La
Unique	NC_010554	147166	107	4B	PMI_RS00565	PMI0117	145300	147654	+	lon	lon	ATP-dependent protease La
Unique	NC_010554	147303	87	3B	PMI_RS00565	PMI0117	145300	147654	+	lon	lon	ATP-dependent protease La
Unique	NC_010554	147426	147	7A	PMI_RS00565	PMI0117	145300	147654	+	lon	lon	ATP-dependent protease La
Unique	NC_010554	147639	88	2F	PMI_RS00565	PMI0117	145300	147654	+	lon	lon	ATP-dependent protease La
Unique	NC_010554	147712	143	9G	.
Unique	NC_010554	147767	132	4C	.
Heuristic	NC_010554	147790	53	11B	.
Heuristic	NC_010554	147792	66	12G	.
Unique	NC_010554	147796	131	9C	.
Unique	NC_010554	147809	76	8E	.
Unique	NC_010554	147856	187	5E	.
Unique	NC_010554	147921	20	10D	PMI_RS00570	PMI0118	147861	148151	+	hupB	hupB	DNA-binding protein HU-beta
Heuristic	NC_010554	147950	66	11A	PMI_RS00570	PMI0118	147861	148151	+	hupB	hupB	DNA-binding protein HU-beta
Unique	NC_010554	147962	32	10A	PMI_RS00570	PMI0118	147861	148151	+	hupB	hupB	DNA-binding protein HU-beta
Unique	NC_010554	147962	112	12D	PMI_RS00570	PMI0118	147861	148151	+	hupB	hupB	DNA-binding protein HU-beta
Unique	NC_010554	148031	171	5G	PMI_RS00570	PMI0118	147861	148151	+	hupB	hupB	DNA-binding protein HU-beta
Unique	NC_010554	148130	117	2A	PMI_RS00570	PMI0118	147861	148151	+	hupB	hupB	DNA-binding protein HU-beta
Unique	NC_010554	148150	173	12A	PMI_RS00570	PMI0118	147861	148151	+	hupB	hupB	DNA-binding protein HU-beta
Unique	NC_010554	148175	116	4A	.
Unique	NC_010554	148183	38	3E	.
Unique	NC_010554	148203	124	11D	.
Unique	NC_010554	148223	64	4E	.
Unique	NC_010554	148230	77	6F	.
Unique	NC_010554	148230	168	5C	.
Unique	NC_010554	148243	101	4H	.
TPok_unique	NC_010554	148339	20	9B	.
Unique	NC_010554	148401	80	4F	.
Unique	NC_010554	148438	176	6H	.
Unique	NC_010554	148523	63	10A	.
Unique	NC_010554	148666	52	4A	PMI_RS00575	PMI0119	148619	150496	+	ppiD	ppiD	peptidyl-prolyl cis-trans isomerase D
Unique	NC_010554	148672	8	8A	PMI_RS00575	PMI0119	148619	150496	+	ppiD	ppiD	peptidyl-prolyl cis-trans isomerase D
Unique	NC_010554	148942	110	10B	PMI_RS00575	PMI0119	148619	150496	+	ppiD	ppiD	peptidyl-prolyl cis-trans isomerase D
Unique	NC_010554	149182	118	4A	PMI_RS00575	PMI0119	148619	150496	+	ppiD	ppiD	peptidyl-prolyl cis-trans isomerase D
Unique	NC_010554	149322	19	7A	PMI_RS00575	PMI0119	148619	150496	+	ppiD	ppiD	peptidyl-prolyl cis-trans isomerase D
Unique	NC_010554	149381	124	1B	PMI_RS00575	PMI0119	148619	150496	+	ppiD	ppiD	peptidyl-prolyl cis-trans isomerase D
Unique	NC_010554	149388	32	10F	PMI_RS00575	PMI0119	148619	150496	+	ppiD	ppiD	peptidyl-prolyl cis-trans isomerase D
Unique	NC_010554	149396	177	11B	PMI_RS00575	PMI0119	148619	150496	+	ppiD	ppiD	peptidyl-prolyl cis-trans isomerase D
Unique	NC_010554	149518	124	9D	PMI_RS00575	PMI0119	148619	150496	+	ppiD	ppiD	peptidyl-prolyl cis-trans isomerase D
Unique	NC_010554	150065	46	7D	PMI_RS00575	PMI0119	148619	150496	+	ppiD	ppiD	peptidyl-prolyl cis-trans isomerase D
Unique	NC_010554	150211	106	1B	PMI_RS00575	PMI0119	148619	150496	+	ppiD	ppiD	peptidyl-prolyl cis-trans isomerase D
Unique	NC_010554	150437	6	5F	PMI_RS00575	PMI0119	148619	150496	+	ppiD	ppiD	peptidyl-prolyl cis-trans isomerase D
Unique	NC_010554	152304	142	9B	PMI_RS00590	PMI0122	152136	152834	-	queC		conserved hypothetical protein
Unique	NC_010554	152742	20	3A	PMI_RS00590	PMI0122	152136	152834	-	queC		conserved hypothetical protein
Unique	NC_010554	153243	124	6E	PMI_RS00595	PMI0123	152992	153453	+			AsnC-family transcriptional regulator
Unique	NC_010554	153543	1	5G	PMI_RS00600	PMI0124	153510	155255	+		mdlA	putative efflux ABC transporter, ATP-binding membrane protein
Unique	NC_010554	153733	17	4D	PMI_RS00600	PMI0124	153510	155255	+		mdlA	putative efflux ABC transporter, ATP-binding membrane protein
Unique	NC_010554	153735	89	9G	PMI_RS00600	PMI0124	153510	155255	+		mdlA	putative efflux ABC transporter, ATP-binding membrane protein
Unique	NC_010554	154711	136	7D	PMI_RS00600	PMI0124	153510	155255	+		mdlA	putative efflux ABC transporter, ATP-binding membrane protein
Unique	NC_010554	155337	4	12A	PMI_RS00605	PMI0125	155242	157029	+		mdlB	putative efflux ABC transporter, ATP-binding membrane protein
Unique	NC_010554	155704	39	3E	PMI_RS00605	PMI0125	155242	157029	+		mdlB	putative efflux ABC transporter, ATP-binding membrane protein
Unique	NC_010554	155890	187	12G	PMI_RS00605	PMI0125	155242	157029	+		mdlB	putative efflux ABC transporter, ATP-binding membrane protein
Unique	NC_010554	156048	158	2A	PMI_RS00605	PMI0125	155242	157029	+		mdlB	putative efflux ABC transporter, ATP-binding membrane protein
Unique	NC_010554	156479	2	8E	PMI_RS00605	PMI0125	155242	157029	+		mdlB	putative efflux ABC transporter, ATP-binding membrane protein
Unique	NC_010554	156625	45	11C	PMI_RS00605	PMI0125	155242	157029	+		mdlB	putative efflux ABC transporter, ATP-binding membrane protein
Unique	NC_010554	156840	76	6D	PMI_RS00605	PMI0125	155242	157029	+		mdlB	putative efflux ABC transporter, ATP-binding membrane protein
Unique	NC_010554	157796	19	2B	PMI_RS00615	PMI0127	157599	158897	+	amtB	amtB	probable ammonium transporter
Unique	NC_010554	158030	121	1B	PMI_RS00615	PMI0127	157599	158897	+	amtB	amtB	probable ammonium transporter
Unique	NC_010554	158265	126	8D	PMI_RS00615	PMI0127	157599	158897	+	amtB	amtB	probable ammonium transporter
Unique	NC_010554	158448	42	11F	PMI_RS00615	PMI0127	157599	158897	+	amtB	amtB	probable ammonium transporter
Unique	NC_010554	159146	112	9A	PMI_RS00620	PMI0128	158941	159816	-	tesB	tesB	acyl-CoA thioesterase
Unique	NC_010554	159216	24	1B	PMI_RS00620	PMI0128	158941	159816	-	tesB	tesB	acyl-CoA thioesterase
Unique	NC_010554	159228	43	3E	PMI_RS00620	PMI0128	158941	159816	-	tesB	tesB	acyl-CoA thioesterase
Unique	NC_010554	159410	53	11F	PMI_RS00620	PMI0128	158941	159816	-	tesB	tesB	acyl-CoA thioesterase
Unique	NC_010554	159460	73	3C	PMI_RS00620	PMI0128	158941	159816	-	tesB	tesB	acyl-CoA thioesterase
Unique	NC_010554	160301	35	8H	.
Unique	NC_010554	160344	169	8G	.
Unique	NC_010554	160426	6	10E	.
Unique	NC_010554	160487	105	10C	.
Unique	NC_010554	160587	182	1G	.
Heuristic	NC_010554	160594	130	10F	.
Unique	NC_010554	160601	112	10A	.
Unique	NC_010554	160604	87	10C	.
Heuristic	NC_010554	160708	132	11C	PMI_RS00625	PMI0129	160608	160811	-	hha		putative regulatory protein; toxin-antitoxin system
Unique	NC_010554	160730	183	1G	PMI_RS00625	PMI0129	160608	160811	-	hha		putative regulatory protein; toxin-antitoxin system
Unique	NC_010554	160843	159	3A	.
Unique	NC_010554	160849	185	5E	.
Heuristic	NC_010554	160981	130	7A	PMI_RS00630	PMI0130	160857	161219	-	tomB		conserved hypothetical protein
Unique	NC_010554	160981	15	8A	PMI_RS00630	PMI0130	160857	161219	-	tomB		conserved hypothetical protein
Unique	NC_010554	161004	187	9D	PMI_RS00630	PMI0130	160857	161219	-	tomB		conserved hypothetical protein
Unique	NC_010554	161046	73	7D	PMI_RS00630	PMI0130	160857	161219	-	tomB		conserved hypothetical protein
Unique	NC_010554	161055	192	1D	PMI_RS00630	PMI0130	160857	161219	-	tomB		conserved hypothetical protein
Unique	NC_010554	161076	60	3G	PMI_RS00630	PMI0130	160857	161219	-	tomB		conserved hypothetical protein
Unique	NC_010554	161101	135	7F	PMI_RS00630	PMI0130	160857	161219	-	tomB		conserved hypothetical protein
Heuristic	NC_010554	161134	150	4E	PMI_RS00630	PMI0130	160857	161219	-	tomB		conserved hypothetical protein
Unique	NC_010554	161143	133	7A	PMI_RS00630	PMI0130	160857	161219	-	tomB		conserved hypothetical protein
Unique	NC_010554	161158	107	12B	PMI_RS00630	PMI0130	160857	161219	-	tomB		conserved hypothetical protein
Unique	NC_010554	161265	170	8A	.
Unique	NC_010554	161283	174	10G	.
Unique	NC_010554	161348	129	5E	.
Unique	NC_010554	161392	167	6D	.
Heuristic	NC_010554	161398	175	6A	.
Unique	NC_010554	161427	179	1E	.
Unique	NC_010554	161431	160	11H	.
Unique	NC_010554	161469	32	5D	.
Unique	NC_010554	161476	122	9D	.
Unique	NC_010554	161493	132	1F	.
Unique	NC_010554	161872	19	11A	.
Unique	NC_010554	162000	86	9B	PMI_RS00635	PMI0131	161877	165035	-		acrB	multidrug efflux protein
Unique	NC_010554	162148	132	9C	PMI_RS00635	PMI0131	161877	165035	-		acrB	multidrug efflux protein
Unique	NC_010554	162396	46	12C	PMI_RS00635	PMI0131	161877	165035	-		acrB	multidrug efflux protein
Unique	NC_010554	162522	54	7G	PMI_RS00635	PMI0131	161877	165035	-		acrB	multidrug efflux protein
Unique	NC_010554	162767	145	2E	PMI_RS00635	PMI0131	161877	165035	-		acrB	multidrug efflux protein
Unique	NC_010554	163049	127	6B	PMI_RS00635	PMI0131	161877	165035	-		acrB	multidrug efflux protein
Unique	NC_010554	163245	172	2B	PMI_RS00635	PMI0131	161877	165035	-		acrB	multidrug efflux protein
Unique	NC_010554	163270	131	1A	PMI_RS00635	PMI0131	161877	165035	-		acrB	multidrug efflux protein
Unique	NC_010554	163327	106	12G	PMI_RS00635	PMI0131	161877	165035	-		acrB	multidrug efflux protein
Unique	NC_010554	163414	8	4B	PMI_RS00635	PMI0131	161877	165035	-		acrB	multidrug efflux protein
Unique	NC_010554	163418	34	11C	PMI_RS00635	PMI0131	161877	165035	-		acrB	multidrug efflux protein
Unique	NC_010554	163891	63	7E	PMI_RS00635	PMI0131	161877	165035	-		acrB	multidrug efflux protein
Unique	NC_010554	163978	136	8F	PMI_RS00635	PMI0131	161877	165035	-		acrB	multidrug efflux protein
Unique	NC_010554	164119	119	2D	PMI_RS00635	PMI0131	161877	165035	-		acrB	multidrug efflux protein
Unique	NC_010554	164341	113	10D	PMI_RS00635	PMI0131	161877	165035	-		acrB	multidrug efflux protein
Unique	NC_010554	164492	11	12E	PMI_RS00635	PMI0131	161877	165035	-		acrB	multidrug efflux protein
Unique	NC_010554	164563	186	11D	PMI_RS00635	PMI0131	161877	165035	-		acrB	multidrug efflux protein
Unique	NC_010554	164805	11	7H	PMI_RS00635	PMI0131	161877	165035	-		acrB	multidrug efflux protein
Unique	NC_010554	164823	42	7H	PMI_RS00635	PMI0131	161877	165035	-		acrB	multidrug efflux protein
Unique	NC_010554	164832	115	10H	PMI_RS00635	PMI0131	161877	165035	-		acrB	multidrug efflux protein
Unique	NC_010554	164982	96	6E	PMI_RS00635	PMI0131	161877	165035	-		acrB	multidrug efflux protein
Unique	NC_010554	165225	2	3D	PMI_RS00640	PMI0132	165050	166240	-		acrA	multidrug efflux protein
Unique	NC_010554	165302	44	8C	PMI_RS00640	PMI0132	165050	166240	-		acrA	multidrug efflux protein
Unique	NC_010554	165416	55	10G	PMI_RS00640	PMI0132	165050	166240	-		acrA	multidrug efflux protein
Unique	NC_010554	165724	60	3C	PMI_RS00640	PMI0132	165050	166240	-		acrA	multidrug efflux protein
Unique	NC_010554	165771	154	12B	PMI_RS00640	PMI0132	165050	166240	-		acrA	multidrug efflux protein
Unique	NC_010554	165793	12	3G	PMI_RS00640	PMI0132	165050	166240	-		acrA	multidrug efflux protein
Unique	NC_010554	165906	24	12A	PMI_RS00640	PMI0132	165050	166240	-		acrA	multidrug efflux protein
Unique	NC_010554	165981	66	4E	PMI_RS00640	PMI0132	165050	166240	-		acrA	multidrug efflux protein
Unique	NC_010554	165981	115	6E	PMI_RS00640	PMI0132	165050	166240	-		acrA	multidrug efflux protein
Unique	NC_010554	165989	128	3A	PMI_RS00640	PMI0132	165050	166240	-		acrA	multidrug efflux protein
Unique	NC_010554	166474	124	9A	PMI_RS00645	PMI0133	166366	167010	+	acrR	acrR	acrAB operon repressor
Unique	NC_010554	166509	2	4E	PMI_RS00645	PMI0133	166366	167010	+	acrR	acrR	acrAB operon repressor
Unique	NC_010554	166584	76	8C	PMI_RS00645	PMI0133	166366	167010	+	acrR	acrR	acrAB operon repressor
Unique	NC_010554	166584	112	11D	PMI_RS00645	PMI0133	166366	167010	+	acrR	acrR	acrAB operon repressor
Unique	NC_010554	166590	52	5E	PMI_RS00645	PMI0133	166366	167010	+	acrR	acrR	acrAB operon repressor
Unique	NC_010554	166595	132	6D	PMI_RS00645	PMI0133	166366	167010	+	acrR	acrR	acrAB operon repressor
Unique	NC_010554	166653	46	9F	PMI_RS00645	PMI0133	166366	167010	+	acrR	acrR	acrAB operon repressor
Unique	NC_010554	166653	166	7D	PMI_RS00645	PMI0133	166366	167010	+	acrR	acrR	acrAB operon repressor
Unique	NC_010554	166966	151	7A	PMI_RS00645	PMI0133	166366	167010	+	acrR	acrR	acrAB operon repressor
Unique	NC_010554	166972	164	10C	PMI_RS00645	PMI0133	166366	167010	+	acrR	acrR	acrAB operon repressor
Unique	NC_010554	166987	62	7G	PMI_RS00645	PMI0133	166366	167010	+	acrR	acrR	acrAB operon repressor
Unique	NC_010554	167009	17	9F	PMI_RS00645	PMI0133	166366	167010	+	acrR	acrR	acrAB operon repressor
Unique	NC_010554	167026	118	11C	.
Unique	NC_010554	167050	27	1C	PMI_RS00650	PMI0134	167039	167392	+			putative cytoplasmic sulphur reductase
Unique	NC_010554	167149	89	8H	PMI_RS00650	PMI0134	167039	167392	+			putative cytoplasmic sulphur reductase
Unique	NC_010554	167471	63	1D	.
Unique	NC_010554	167476	121	8C	.
Unique	NC_010554	167697	117	10G	PMI_RS00655	PMI0135	167517	170945	+	mscK	kefA	putative potassium efflux protein
Unique	NC_010554	168111	43	11A	PMI_RS00655	PMI0135	167517	170945	+	mscK	kefA	putative potassium efflux protein
Unique	NC_010554	168902	127	11H	PMI_RS00655	PMI0135	167517	170945	+	mscK	kefA	putative potassium efflux protein
Unique	NC_010554	168906	20	1E	PMI_RS00655	PMI0135	167517	170945	+	mscK	kefA	putative potassium efflux protein
Unique	NC_010554	169655	89	2A	PMI_RS00655	PMI0135	167517	170945	+	mscK	kefA	putative potassium efflux protein
Unique	NC_010554	169688	72	7G	PMI_RS00655	PMI0135	167517	170945	+	mscK	kefA	putative potassium efflux protein
Unique	NC_010554	169754	148	3D	PMI_RS00655	PMI0135	167517	170945	+	mscK	kefA	putative potassium efflux protein
Unique	NC_010554	170033	142	4G	PMI_RS00655	PMI0135	167517	170945	+	mscK	kefA	putative potassium efflux protein
Unique	NC_010554	170079	2	2D	PMI_RS00655	PMI0135	167517	170945	+	mscK	kefA	putative potassium efflux protein
Unique	NC_010554	170265	84	5A	PMI_RS00655	PMI0135	167517	170945	+	mscK	kefA	putative potassium efflux protein
Unique	NC_010554	170443	179	12F	PMI_RS00655	PMI0135	167517	170945	+	mscK	kefA	putative potassium efflux protein
Unique	NC_010554	171130	166	2F	PMI_RS00660	PMI0137	171125	171667	-		priC	primosomal replication protein N
Unique	NC_010554	171486	77	4C	PMI_RS00660	PMI0137	171125	171667	-		priC	primosomal replication protein N
Unique	NC_010554	171793	57	10D	.
Unique	NC_010554	171885	21	2F	PMI_RS00665	PMI0138	171805	172356	+	apt	apt	adenine phosphoribosyltransferase
Unique	NC_010554	171895	48	9E	PMI_RS00665	PMI0138	171805	172356	+	apt	apt	adenine phosphoribosyltransferase
Unique	NC_010554	171987	8	4A	PMI_RS00665	PMI0138	171805	172356	+	apt	apt	adenine phosphoribosyltransferase
Unique	NC_010554	172011	171	1E	PMI_RS00665	PMI0138	171805	172356	+	apt	apt	adenine phosphoribosyltransferase
Unique	NC_010554	172038	58	8H	PMI_RS00665	PMI0138	171805	172356	+	apt	apt	adenine phosphoribosyltransferase
Unique	NC_010554	172110	132	12A	PMI_RS00665	PMI0138	171805	172356	+	apt	apt	adenine phosphoribosyltransferase
Unique	NC_010554	172126	105	8D	PMI_RS00665	PMI0138	171805	172356	+	apt	apt	adenine phosphoribosyltransferase
Unique	NC_010554	172131	57	5B	PMI_RS00665	PMI0138	171805	172356	+	apt	apt	adenine phosphoribosyltransferase
Unique	NC_010554	172188	91	11G	PMI_RS00665	PMI0138	171805	172356	+	apt	apt	adenine phosphoribosyltransferase
Unique	NC_010554	172324	75	11B	PMI_RS00665	PMI0138	171805	172356	+	apt	apt	adenine phosphoribosyltransferase
Unique	NC_010554	172355	36	5E	PMI_RS00665	PMI0138	171805	172356	+	apt	apt	adenine phosphoribosyltransferase
APok_unique	NC_010554	172403	165	9A	.
Unique	NC_010554	172443	44	8B	.
Unique	NC_010554	174577	67	7H	.
Unique	NC_010554	174821	116	6E	PMI_RS00675	PMI0140	174615	174944	+			conserved hypothetical protein
APok_nonuniqueg	NC_010554	174909	43	12C	PMI_RS00675	PMI0140	174615	174944	+			conserved hypothetical protein
Unique	NC_010554	175151	24	11C	PMI_RS00680	PMI0141	174944	175549	+	recR	recR	recombination protein
Unique	NC_010554	175548	78	11D	PMI_RS00680	PMI0141	174944	175549	+	recR	recR	recombination protein
Unique	NC_010554	175548	132	5G	PMI_RS00680	PMI0141	174944	175549	+	recR	recR	recombination protein
Unique	NC_010554	175551	131	2G	.
Unique	NC_010554	177649	181	7C	PMI_RS00685	PMI0142	176000	178150	+		cstA	carbon starvation protein
Unique	NC_010554	177941	159	2A	PMI_RS00685	PMI0142	176000	178150	+		cstA	carbon starvation protein
Unique	NC_010554	178029	9	8H	PMI_RS00685	PMI0142	176000	178150	+		cstA	carbon starvation protein
Unique	NC_010554	178107	17	2H	PMI_RS00685	PMI0142	176000	178150	+		cstA	carbon starvation protein
Unique	NC_010554	178266	21	6F	PMI_RS00690	PMI0143	178215	178421	+			conserved hypothetical protein
Unique	NC_010554	178467	143	3A	PMI_RS00695	PMI0144	178444	179421	+	yjiA		putative ATP-binding protein
Unique	NC_010554	178822	186	9C	PMI_RS00695	PMI0144	178444	179421	+	yjiA		putative ATP-binding protein
Unique	NC_010554	179216	148	9H	PMI_RS00695	PMI0144	178444	179421	+	yjiA		putative ATP-binding protein
Unique	NC_010554	179453	59	1A	.
Unique	NC_010554	179497	73	9B	.
Unique	NC_010554	179855	176	2D	PMI_RS00700	PMI0145	179588	180910	-			conserved hypothetical protein
Unique	NC_010554	180267	151	11H	PMI_RS00700	PMI0145	179588	180910	-			conserved hypothetical protein
Unique	NC_010554	181211	140	10E	.
Unique	NC_010554	181312	85	7F	.
Unique	NC_010554	181467	123	6F	.
Unique	NC_010554	182139	146	2D	PMI_RS00705	PMI0146	181529	182896	-	dcuC		Putative C4-dicarboxylate transporter
Unique	NC_010554	183257	188	12F	PMI_RS00710	PMI0147	182893	184146	-	pepT	pepT	peptidase T
Unique	NC_010554	183466	158	7D	PMI_RS00710	PMI0147	182893	184146	-	pepT	pepT	peptidase T
Unique	NC_010554	183652	29	5G	PMI_RS00710	PMI0147	182893	184146	-	pepT	pepT	peptidase T
Unique	NC_010554	184177	165	8B	.
TPok_unique	NC_010554	184470	17	5E	.
Unique	NC_010554	185664	171	7D	PMI_RS00720	PMI0149	185314	186654	-			putative drug/sodium antiporter
Unique	NC_010554	185683	61	5D	PMI_RS00720	PMI0149	185314	186654	-			putative drug/sodium antiporter
Unique	NC_010554	185990	89	9E	PMI_RS00720	PMI0149	185314	186654	-			putative drug/sodium antiporter
Unique	NC_010554	186267	36	3C	PMI_RS00720	PMI0149	185314	186654	-			putative drug/sodium antiporter
Unique	NC_010554	186343	60	10C	PMI_RS00720	PMI0149	185314	186654	-			putative drug/sodium antiporter
Unique	NC_010554	186569	47	9B	PMI_RS00720	PMI0149	185314	186654	-			putative drug/sodium antiporter
Unique	NC_010554	186569	178	3B	PMI_RS00720	PMI0149	185314	186654	-			putative drug/sodium antiporter
Unique	NC_010554	186691	21	3A	.
Unique	NC_010554	187234	65	3G	PMI_RS00725	PMI0150	186853	187752	+			putative oxidoreductase
Unique	NC_010554	187374	109	9H	PMI_RS00725	PMI0150	186853	187752	+			putative oxidoreductase
Unique	NC_010554	187603	146	4F	PMI_RS00725	PMI0150	186853	187752	+			putative oxidoreductase
Unique	NC_010554	187679	144	9F	PMI_RS00725	PMI0150	186853	187752	+			putative oxidoreductase
Unique	NC_010554	187945	5	12H	PMI_RS00730	PMI0151	187837	188664	-			conserved hypothetical protein
Unique	NC_010554	188414	167	3A	PMI_RS00730	PMI0151	187837	188664	-			conserved hypothetical protein
Unique	NC_010554	188530	136	3A	PMI_RS00730	PMI0151	187837	188664	-			conserved hypothetical protein
Unique	NC_010554	188599	18	6H	PMI_RS00730	PMI0151	187837	188664	-			conserved hypothetical protein
Unique	NC_010554	188665	64	5D	.
Unique	NC_010554	188852	17	12E	PMI_RS00735	PMI0152	188681	189892	-			conserved hypothetical protein
Unique	NC_010554	189438	180	8B	PMI_RS00735	PMI0152	188681	189892	-			conserved hypothetical protein
Unique	NC_010554	189826	91	2B	PMI_RS00735	PMI0152	188681	189892	-			conserved hypothetical protein
Unique	NC_010554	190571	179	1D	PMI_RS00740	PMI0153	190128	190763	+			TetR-family transcriptional regulator
Unique	NC_010554	190695	173	10B	PMI_RS00740	PMI0153	190128	190763	+			TetR-family transcriptional regulator
Unique	NC_010554	190813	48	2H	.
Unique	NC_010554	190979	51	2D	PMI_RS00745	PMI0154	190827	191459	+			putative DNA-binding protein
Unique	NC_010554	190979	175	6E	PMI_RS00745	PMI0154	190827	191459	+			putative DNA-binding protein
Unique	NC_010554	191115	144	12A	PMI_RS00745	PMI0154	190827	191459	+			putative DNA-binding protein
Unique	NC_010554	191360	55	6G	PMI_RS00745	PMI0154	190827	191459	+			putative DNA-binding protein
Unique	NC_010554	191790	6	5B	PMI_RS00750	PMI0155	191673	193460	+			hypothetical protein
Unique	NC_010554	193430	1	5C	PMI_RS00750	PMI0155	191673	193460	+			hypothetical protein
Unique	NC_010554	193708	39	4D	PMI_RS00755	PMI0156	193491	193901	-			putative acetyltransferase
Unique	NC_010554	193708	113	2C	PMI_RS00755	PMI0156	193491	193901	-			putative acetyltransferase
Unique	NC_010554	193735	129	3A	PMI_RS00755	PMI0156	193491	193901	-			putative acetyltransferase
Unique	NC_010554	193738	139	6C	PMI_RS00755	PMI0156	193491	193901	-			putative acetyltransferase
Unique	NC_010554	193740	66	2F	PMI_RS00755	PMI0156	193491	193901	-			putative acetyltransferase
Unique	NC_010554	193802	119	10D	PMI_RS00755	PMI0156	193491	193901	-			putative acetyltransferase
Unique	NC_010554	193985	94	11A	.
Unique	NC_010554	194563	112	3F	PMI_RS00760	PMI0157	194015	195055	+			putative membrane protein
Unique	NC_010554	194659	153	2A	PMI_RS00760	PMI0157	194015	195055	+			putative membrane protein
Unique	NC_010554	194722	137	10C	PMI_RS00760	PMI0157	194015	195055	+			putative membrane protein
Unique	NC_010554	195226	175	10H	PMI_RS00765	PMI0158	195140	195490	-			putative exported protein
Unique	NC_010554	195390	124	10H	PMI_RS00765	PMI0158	195140	195490	-			putative exported protein
Unique	NC_010554	195656	80	10C	.
Unique	NC_010554	196435	164	3D	PMI_RS00770	PMI0159	195703	197283	+	cueO	cueO	putative copper efflux oxidase
Unique	NC_010554	196864	78	9G	PMI_RS00770	PMI0159	195703	197283	+	cueO	cueO	putative copper efflux oxidase
Unique	NC_010554	197573	143	10A	PMI_RS00775	PMI0160	197442	197984	+	hpt	hpt	hypoxanthine phosphoribosyltransferase
Unique	NC_010554	197656	135	9C	PMI_RS00775	PMI0160	197442	197984	+	hpt	hpt	hypoxanthine phosphoribosyltransferase
Unique	NC_010554	197798	96	6G	PMI_RS00775	PMI0160	197442	197984	+	hpt	hpt	hypoxanthine phosphoribosyltransferase
Unique	NC_010554	197826	5	6G	PMI_RS00775	PMI0160	197442	197984	+	hpt	hpt	hypoxanthine phosphoribosyltransferase
Unique	NC_010554	197975	10	5B	PMI_RS00775	PMI0160	197442	197984	+	hpt	hpt	hypoxanthine phosphoribosyltransferase
Unique	NC_010554	197975	160	10D	PMI_RS00775	PMI0160	197442	197984	+	hpt	hpt	hypoxanthine phosphoribosyltransferase
Unique	NC_010554	198032	32	10H	.
Unique	NC_010554	198035	67	7C	.
Unique	NC_010554	198035	130	10B	.
Unique	NC_010554	199394	80	9A	.
Unique	NC_010554	199423	174	1F	.
Unique	NC_010554	199485	87	1D	.
Unique	NC_010554	199546	163	4A	PMI_RS00785	PMI0162	199546	200487	+			ABC transporter, ATP-binding protein
Unique	NC_010554	200115	100	10B	PMI_RS00785	PMI0162	199546	200487	+			ABC transporter, ATP-binding protein
Unique	NC_010554	200118	72	3A	PMI_RS00785	PMI0162	199546	200487	+			ABC transporter, ATP-binding protein
Unique	NC_010554	201507	55	4G	PMI_RS00795	PMI0164	201444	202673	+			MFS-family transporter
Unique	NC_010554	201690	158	6G	PMI_RS00795	PMI0164	201444	202673	+			MFS-family transporter
Unique	NC_010554	202436	192	12G	PMI_RS00795	PMI0164	201444	202673	+			MFS-family transporter
Unique	NC_010554	202523	76	2F	PMI_RS00795	PMI0164	201444	202673	+			MFS-family transporter
Unique	NC_010554	202726	70	9B	.
Unique	NC_010554	203117	17	2D	PMI_RS00805	PMI0166	203036	204001	-	htpX		putative membrane-associated peptidase
Unique	NC_010554	203225	21	6C	PMI_RS00805	PMI0166	203036	204001	-	htpX		putative membrane-associated peptidase
Unique	NC_010554	203642	18	5E	PMI_RS00805	PMI0166	203036	204001	-	htpX		putative membrane-associated peptidase
Unique	NC_010554	204041	127	1G	.
Unique	NC_010554	204043	70	3E	.
Unique	NC_010554	204043	177	11A	.
Unique	NC_010554	204163	84	4E	PMI_RS00810	PMI0167	204061	204621	-			putative membrane protein
Unique	NC_010554	204641	70	7G	.
Unique	NC_010554	205690	45	2D	PMI_RS00820	PMI0169	205660	206211	-			putative anaerobic dimethyl sulfoxide reductase, iron-sulfur subunit
Unique	NC_010554	206250	60	9C	PMI_RS00825	PMI0170	206214	208550	-			putative anaerobic dimethyl sulfoxide reductase, molybdopterin-binding subunit
Unique	NC_010554	206983	164	12H	PMI_RS00825	PMI0170	206214	208550	-			putative anaerobic dimethyl sulfoxide reductase, molybdopterin-binding subunit
Unique	NC_010554	207360	160	8B	PMI_RS00825	PMI0170	206214	208550	-			putative anaerobic dimethyl sulfoxide reductase, molybdopterin-binding subunit
Unique	NC_010554	207662	65	4C	PMI_RS00825	PMI0170	206214	208550	-			putative anaerobic dimethyl sulfoxide reductase, molybdopterin-binding subunit
Unique	NC_010554	207696	1	11G	PMI_RS00825	PMI0170	206214	208550	-			putative anaerobic dimethyl sulfoxide reductase, molybdopterin-binding subunit
TPok_unique	NC_010554	207912	7	2B	PMI_RS00825	PMI0170	206214	208550	-			putative anaerobic dimethyl sulfoxide reductase, molybdopterin-binding subunit
Unique	NC_010554	207966	35	10F	PMI_RS00825	PMI0170	206214	208550	-			putative anaerobic dimethyl sulfoxide reductase, molybdopterin-binding subunit
Unique	NC_010554	207975	165	1A	PMI_RS00825	PMI0170	206214	208550	-			putative anaerobic dimethyl sulfoxide reductase, molybdopterin-binding subunit
Unique	NC_010554	207984	175	9A	PMI_RS00825	PMI0170	206214	208550	-			putative anaerobic dimethyl sulfoxide reductase, molybdopterin-binding subunit
Unique	NC_010554	208227	42	4H	PMI_RS00825	PMI0170	206214	208550	-			putative anaerobic dimethyl sulfoxide reductase, molybdopterin-binding subunit
Unique	NC_010554	208247	94	8H	PMI_RS00825	PMI0170	206214	208550	-			putative anaerobic dimethyl sulfoxide reductase, molybdopterin-binding subunit
Unique	NC_010554	208491	17	9F	PMI_RS00825	PMI0170	206214	208550	-			putative anaerobic dimethyl sulfoxide reductase, molybdopterin-binding subunit
Unique	NC_010554	208507	177	11B	PMI_RS00825	PMI0170	206214	208550	-			putative anaerobic dimethyl sulfoxide reductase, molybdopterin-binding subunit
Unique	NC_010554	208510	114	4B	PMI_RS00825	PMI0170	206214	208550	-			putative anaerobic dimethyl sulfoxide reductase, molybdopterin-binding subunit
Unique	NC_010554	208525	180	1H	PMI_RS00825	PMI0170	206214	208550	-			putative anaerobic dimethyl sulfoxide reductase, molybdopterin-binding subunit
Unique	NC_010554	209066	64	8B	PMI_RS00830	PMI0171	208781	209470	+			putative regulatory protein
Unique	NC_010554	209781	70	1A	PMI_RS00835	PMI0172	209535	210803	-	efeB		putative Dyp-type peroxidase
Unique	NC_010554	210213	187	6D	PMI_RS00835	PMI0172	209535	210803	-	efeB		putative Dyp-type peroxidase
Unique	NC_010554	210227	139	1G	PMI_RS00835	PMI0172	209535	210803	-	efeB		putative Dyp-type peroxidase
Unique	NC_010554	211034	99	9G	PMI_RS00840	PMI0173	210790	211713	-			hypothetical protein
Unique	NC_010554	211276	112	8H	PMI_RS00840	PMI0173	210790	211713	-			hypothetical protein
Unique	NC_010554	211537	146	9B	PMI_RS00840	PMI0173	210790	211713	-			hypothetical protein
TPok_unique	NC_010554	212852	5	7C	PMI_RS00850	PMI0175	212542	212889	-			putative exported protein
Unique	NC_010554	212874	185	11D	PMI_RS00850	PMI0175	212542	212889	-			putative exported protein
Unique	NC_010554	213219	36	4E	PMI_RS00855	PMI0176	212955	213512	-			putative exported protein
Unique	NC_010554	213300	57	5H	PMI_RS00855	PMI0176	212955	213512	-			putative exported protein
Unique	NC_010554	213517	22	9H	.
Unique	NC_010554	213599	68	10G	.
Unique	NC_010554	214404	123	2E	.
Heuristic	NC_010554	214427	190	4F	PMI_RS18815	PMI0178	214427	214907	+			putative membrane protein
Unique	NC_010554	214515	173	10C	PMI_RS18815	PMI0178	214427	214907	+			putative membrane protein
Unique	NC_010554	215171	2	1H	PMI_RS00870	PMI0180	215102	215590	-			putative membrane protein
Unique	NC_010554	215459	55	8H	PMI_RS00870	PMI0180	215102	215590	-			putative membrane protein
Unique	NC_010554	215749	84	8A	PMI_RS00875	PMI0181	215645	215845	-			hypothetical protein
Unique	NC_010554	217022	1	5D	.
Unique	NC_010554	217164	179	2D	PMI_RS00885	PMI0183	217066	218943	+	gss	gsp	bifunctional glutathionylspermidine synthetase/amidase
Unique	NC_010554	217420	90	4H	PMI_RS00885	PMI0183	217066	218943	+	gss	gsp	bifunctional glutathionylspermidine synthetase/amidase
Unique	NC_010554	217609	174	7E	PMI_RS00885	PMI0183	217066	218943	+	gss	gsp	bifunctional glutathionylspermidine synthetase/amidase
Unique	NC_010554	217889	126	4F	PMI_RS00885	PMI0183	217066	218943	+	gss	gsp	bifunctional glutathionylspermidine synthetase/amidase
Unique	NC_010554	218692	107	1H	PMI_RS00885	PMI0183	217066	218943	+	gss	gsp	bifunctional glutathionylspermidine synthetase/amidase
Unique	NC_010554	219722	112	11E	PMI_RS00890	PMI0184	219014	219958	-	dsdC	dsdC	D-serine deaminase activator
Unique	NC_010554	220074	105	12B	.
Unique	NC_010554	220098	117	1C	.
Unique	NC_010554	221018	24	2D	PMI_RS00895	PMI0186	220180	221517	+	dsdX	dsdX	DsdX permease
Unique	NC_010554	221018	112	7D	PMI_RS00895	PMI0186	220180	221517	+	dsdX	dsdX	DsdX permease
Unique	NC_010554	221023	180	5B	PMI_RS00895	PMI0186	220180	221517	+	dsdX	dsdX	DsdX permease
Unique	NC_010554	221269	11	12E	PMI_RS00895	PMI0186	220180	221517	+	dsdX	dsdX	DsdX permease
Unique	NC_010554	221714	154	1B	PMI_RS00900	PMI0187	221524	222858	+		dsdA	D-serine dehydratase
Unique	NC_010554	221881	170	4G	PMI_RS00900	PMI0187	221524	222858	+		dsdA	D-serine dehydratase
Unique	NC_010554	222202	139	6H	PMI_RS00900	PMI0187	221524	222858	+		dsdA	D-serine dehydratase
Unique	NC_010554	222463	74	4D	PMI_RS00900	PMI0187	221524	222858	+		dsdA	D-serine dehydratase
Unique	NC_010554	222693	185	1E	PMI_RS00900	PMI0187	221524	222858	+		dsdA	D-serine dehydratase
Unique	NC_010554	222712	86	12D	PMI_RS00900	PMI0187	221524	222858	+		dsdA	D-serine dehydratase
TPok_nonunique	NC_010554	222927	40	9D	.
Unique	NC_010554	222927	142	10C	.
Unique	NC_010554	223130	67	6B	PMI_RS00905	PMI0188	223039	224079	-	fbpC	afuC	ferric cations import ABC transporter, ATP-binding protein
Unique	NC_010554	223237	181	10B	PMI_RS00905	PMI0188	223039	224079	-	fbpC	afuC	ferric cations import ABC transporter, ATP-binding protein
Unique	NC_010554	223264	17	5F	PMI_RS00905	PMI0188	223039	224079	-	fbpC	afuC	ferric cations import ABC transporter, ATP-binding protein
Unique	NC_010554	223409	185	3A	PMI_RS00905	PMI0188	223039	224079	-	fbpC	afuC	ferric cations import ABC transporter, ATP-binding protein
Unique	NC_010554	223622	156	8C	PMI_RS00905	PMI0188	223039	224079	-	fbpC	afuC	ferric cations import ABC transporter, ATP-binding protein
Unique	NC_010554	224279	45	11B	PMI_RS00910	PMI0189	224095	226173	-		afuB/fpbB	putative ferric ABC transporter, permease
Unique	NC_010554	224285	87	5H	PMI_RS00910	PMI0189	224095	226173	-		afuB/fpbB	putative ferric ABC transporter, permease
Unique	NC_010554	224285	114	3F	PMI_RS00910	PMI0189	224095	226173	-		afuB/fpbB	putative ferric ABC transporter, permease
Unique	NC_010554	224851	122	2E	PMI_RS00910	PMI0189	224095	226173	-		afuB/fpbB	putative ferric ABC transporter, permease
Unique	NC_010554	225008	84	4E	PMI_RS00910	PMI0189	224095	226173	-		afuB/fpbB	putative ferric ABC transporter, permease
Unique	NC_010554	225381	40	4B	PMI_RS00910	PMI0189	224095	226173	-		afuB/fpbB	putative ferric ABC transporter, permease
Unique	NC_010554	225779	79	10H	PMI_RS00910	PMI0189	224095	226173	-		afuB/fpbB	putative ferric ABC transporter, permease
TPok_unique	NC_010554	225971	174	1A	PMI_RS00910	PMI0189	224095	226173	-		afuB/fpbB	putative ferric ABC transporter, permease
Unique	NC_010554	226007	142	10C	PMI_RS00910	PMI0189	224095	226173	-		afuB/fpbB	putative ferric ABC transporter, permease
Unique	NC_010554	227129	155	12A	PMI_RS00915	PMI0190	226248	227279	-		afuA	putative ferric ABC transporter, iron-binding
Unique	NC_010554	228620	17	2H	.
Unique	NC_010554	228741	9	8B	PMI_RS00925	PMI0192	228702	230249	-			two-component sensor kinase
Unique	NC_010554	229257	19	3E	PMI_RS00925	PMI0192	228702	230249	-			two-component sensor kinase
TPok_unique	NC_010554	229260	17	12B	PMI_RS00925	PMI0192	228702	230249	-			two-component sensor kinase
Unique	NC_010554	229994	147	8D	PMI_RS00925	PMI0192	228702	230249	-			two-component sensor kinase
Unique	NC_010554	230010	126	6G	PMI_RS00925	PMI0192	228702	230249	-			two-component sensor kinase
Unique	NC_010554	230404	33	7H	PMI_RS00930	PMI0193	230251	230883	-			two-component response regulator
Unique	NC_010554	230800	20	8C	PMI_RS00930	PMI0193	230251	230883	-			two-component response regulator
Unique	NC_010554	231023	58	10H	.
Unique	NC_010554	231505	54	3G	PMI_RS00940	PMI0195	231493	232344	-	panC	panC	pantoate--beta-alanine ligase
Unique	NC_010554	231787	82	3C	PMI_RS00940	PMI0195	231493	232344	-	panC	panC	pantoate--beta-alanine ligase
Unique	NC_010554	231905	29	8G	PMI_RS00940	PMI0195	231493	232344	-	panC	panC	pantoate--beta-alanine ligase
Unique	NC_010554	232482	1	8G	PMI_RS00945	PMI0196	232388	233179	-	panB	panB	3-methyl-2-oxobutanoate hydroxymethyltransferase
Unique	NC_010554	232730	68	4D	PMI_RS00945	PMI0196	232388	233179	-	panB	panB	3-methyl-2-oxobutanoate hydroxymethyltransferase
Unique	NC_010554	232981	121	7E	PMI_RS00945	PMI0196	232388	233179	-	panB	panB	3-methyl-2-oxobutanoate hydroxymethyltransferase
Unique	NC_010554	233107	19	11G	PMI_RS00945	PMI0196	232388	233179	-	panB	panB	3-methyl-2-oxobutanoate hydroxymethyltransferase
Unique	NC_010554	233223	20	10C	.
TPok_unique	NC_010554	234671	2	11E	PMI_RS00955	PMI0198	234027	235610	-	pcnB	pcnB	poly(A) polymerase
Unique	NC_010554	235119	21	11B	PMI_RS00955	PMI0198	234027	235610	-	pcnB	pcnB	poly(A) polymerase
Unique	NC_010554	235602	113	5G	PMI_RS00955	PMI0198	234027	235610	-	pcnB	pcnB	poly(A) polymerase
Unique	NC_010554	235608	46	6G	PMI_RS00955	PMI0198	234027	235610	-	pcnB	pcnB	poly(A) polymerase
Unique	NC_010554	235794	19	2G	PMI_RS00960	PMI0199	235698	236027	-			putative exported protein
Unique	NC_010554	235864	43	4B	PMI_RS00960	PMI0199	235698	236027	-			putative exported protein
Unique	NC_010554	235864	170	12C	PMI_RS00960	PMI0199	235698	236027	-			putative exported protein
Unique	NC_010554	235896	81	7C	PMI_RS00960	PMI0199	235698	236027	-			putative exported protein
Unique	NC_010554	235993	86	2A	PMI_RS00960	PMI0199	235698	236027	-			putative exported protein
Unique	NC_010554	236016	125	5A	PMI_RS00960	PMI0199	235698	236027	-			putative exported protein
Unique	NC_010554	236038	47	4B	.
Unique	NC_010554	236050	122	9F	.
Unique	NC_010554	236065	30	7G	.
Unique	NC_010554	236078	151	9F	.
Unique	NC_010554	236080	48	5C	.
Unique	NC_010554	236080	118	9H	.
Unique	NC_010554	236087	26	9A	.
Unique	NC_010554	236087	147	2A	.
Heuristic	NC_010554	236123	6	9G	PMI_RS00965	PMI0200	236089	236544	-	dksA	dksA	DnaK suppressor protein
Unique	NC_010554	236435	115	10C	PMI_RS00965	PMI0200	236089	236544	-	dksA	dksA	DnaK suppressor protein
Unique	NC_010554	236691	179	9A	.
Unique	NC_010554	236925	21	3E	PMI_RS00970	PMI0202	236741	237451	-	sfsA	sfsA	sugar fermentation stimulation protein
Unique	NC_010554	237010	60	2G	PMI_RS00970	PMI0202	236741	237451	-	sfsA	sfsA	sugar fermentation stimulation protein
Unique	NC_010554	237132	151	1G	PMI_RS00970	PMI0202	236741	237451	-	sfsA	sfsA	sugar fermentation stimulation protein
Unique	NC_010554	237212	155	10C	PMI_RS00970	PMI0202	236741	237451	-	sfsA	sfsA	sugar fermentation stimulation protein
Unique	NC_010554	237257	89	2A	PMI_RS00970	PMI0202	236741	237451	-	sfsA	sfsA	sugar fermentation stimulation protein
Unique	NC_010554	237855	178	9G	PMI_RS00975	PMI0203	237537	239966	+	hrpB	hrpB	ATP-dependent RNA helicase
Unique	NC_010554	237887	1	6H	PMI_RS00975	PMI0203	237537	239966	+	hrpB	hrpB	ATP-dependent RNA helicase
Unique	NC_010554	237899	182	1A	PMI_RS00975	PMI0203	237537	239966	+	hrpB	hrpB	ATP-dependent RNA helicase
Unique	NC_010554	237974	84	11F	PMI_RS00975	PMI0203	237537	239966	+	hrpB	hrpB	ATP-dependent RNA helicase
Unique	NC_010554	238448	180	7F	PMI_RS00975	PMI0203	237537	239966	+	hrpB	hrpB	ATP-dependent RNA helicase
Unique	NC_010554	239031	62	8E	PMI_RS00975	PMI0203	237537	239966	+	hrpB	hrpB	ATP-dependent RNA helicase
Unique	NC_010554	239306	152	8B	PMI_RS00975	PMI0203	237537	239966	+	hrpB	hrpB	ATP-dependent RNA helicase
Unique	NC_010554	239692	9	10D	PMI_RS00975	PMI0203	237537	239966	+	hrpB	hrpB	ATP-dependent RNA helicase
Unique	NC_010554	239844	29	7H	PMI_RS00975	PMI0203	237537	239966	+	hrpB	hrpB	ATP-dependent RNA helicase
Unique	NC_010554	240278	21	9F	PMI_RS00980	PMI0204	240095	242407	+	mrcB	mrcB	penicillin-binding protein
Unique	NC_010554	240825	17	2E	PMI_RS00980	PMI0204	240095	242407	+	mrcB	mrcB	penicillin-binding protein
Unique	NC_010554	240976	26	7E	PMI_RS00980	PMI0204	240095	242407	+	mrcB	mrcB	penicillin-binding protein
Unique	NC_010554	241223	90	12F	PMI_RS00980	PMI0204	240095	242407	+	mrcB	mrcB	penicillin-binding protein
Unique	NC_010554	241690	11	1H	PMI_RS00980	PMI0204	240095	242407	+	mrcB	mrcB	penicillin-binding protein
Unique	NC_010554	241774	35	6G	PMI_RS00980	PMI0204	240095	242407	+	mrcB	mrcB	penicillin-binding protein
Unique	NC_010554	242341	95	5F	PMI_RS00980	PMI0204	240095	242407	+	mrcB	mrcB	penicillin-binding protein
Unique	NC_010554	242757	2	1D	PMI_RS00985	PMI0205	242510	243796	-	hemL	hemL	glutamate-1-semialdehyde 2,1-aminomutase
Unique	NC_010554	242768	26	3D	PMI_RS00985	PMI0205	242510	243796	-	hemL	hemL	glutamate-1-semialdehyde 2,1-aminomutase
Unique	NC_010554	242810	10	12E	PMI_RS00985	PMI0205	242510	243796	-	hemL	hemL	glutamate-1-semialdehyde 2,1-aminomutase
Unique	NC_010554	243634	78	4F	PMI_RS00985	PMI0205	242510	243796	-	hemL	hemL	glutamate-1-semialdehyde 2,1-aminomutase
Unique	NC_010554	243668	17	8H	PMI_RS00985	PMI0205	242510	243796	-	hemL	hemL	glutamate-1-semialdehyde 2,1-aminomutase
Unique	NC_010554	243922	58	12E	.
Unique	NC_010554	244172	115	3A	PMI_RS00990	PMI0206	244074	244418	+	erpA	erpA	putative iron-sulfur protein
Unique	NC_010554	244885	117	11C	.
Unique	NC_010554	245199	21	12C	PMI_RS00995	PMI0207	245183	245701	+		hcp2	conserved hypothetical protein (putative hemolysin co-regulated protein)
Unique	NC_010554	245303	68	12D	PMI_RS00995	PMI0207	245183	245701	+		hcp2	conserved hypothetical protein (putative hemolysin co-regulated protein)
Unique	NC_010554	245835	32	3H	PMI_RS01000	PMI0208	245814	247940	+	vgrG	vgrG2	VgrG-like protein
Unique	NC_010554	245876	20	11G	PMI_RS01000	PMI0208	245814	247940	+	vgrG	vgrG2	VgrG-like protein
Unique	NC_010554	246653	75	2D	PMI_RS01000	PMI0208	245814	247940	+	vgrG	vgrG2	VgrG-like protein
Unique	NC_010554	246993	49	10E	PMI_RS01000	PMI0208	245814	247940	+	vgrG	vgrG2	VgrG-like protein
Unique	NC_010554	247423	162	9C	PMI_RS01000	PMI0208	245814	247940	+	vgrG	vgrG2	VgrG-like protein
Unique	NC_010554	247574	166	6B	PMI_RS01000	PMI0208	245814	247940	+	vgrG	vgrG2	VgrG-like protein
Unique	NC_010554	247637	81	5F	PMI_RS01000	PMI0208	245814	247940	+	vgrG	vgrG2	VgrG-like protein
Unique	NC_010554	249122	62	7E	PMI_RS01010	PMI0210	248741	250660	+			putative lipase
Unique	NC_010554	249664	142	10E	PMI_RS01010	PMI0210	248741	250660	+			putative lipase
Heuristic	NC_010554	249668	12	1F	PMI_RS01010	PMI0210	248741	250660	+			putative lipase
Unique	NC_010554	249668	110	11F	PMI_RS01010	PMI0210	248741	250660	+			putative lipase
Unique	NC_010554	250356	17	7F	PMI_RS01010	PMI0210	248741	250660	+			putative lipase
Unique	NC_010554	252893	127	7B	PMI_RS01025	PMI0213	252452	253282	-	btuF		putative periplasmic binding protein
Unique	NC_010554	253418	171	2D	PMI_RS01030	PMI0214	253382	254089	-	mtnN	mtnN	MTA/SAH nucleosidase (5'-methylthioadenosine nucleosidase) (s-adenosylhomocysteine nucleosidase)
Unique	NC_010554	253476	144	11B	PMI_RS01030	PMI0214	253382	254089	-	mtnN	mtnN	MTA/SAH nucleosidase (5'-methylthioadenosine nucleosidase) (s-adenosylhomocysteine nucleosidase)
Unique	NC_010554	254116	108	3E	.
Unique	NC_010554	254205	183	11F	.
Unique	NC_010554	254251	57	12D	PMI_RS01035	PMI0215	254209	255717	+	dgt	dgt	deoxyguanosinetriphosphate triphosphohydrolase
Unique	NC_010554	255708	177	9C	PMI_RS01035	PMI0215	254209	255717	+	dgt	dgt	deoxyguanosinetriphosphate triphosphohydrolase
Unique	NC_010554	256027	119	8E	.
Unique	NC_010554	256105	43	6B	PMI_RS01040	PMI0216	256105	257430	+	rlmD	rumA	23S rRNA (uracil-5-)-methyltransferase
Unique	NC_010554	256815	1	5H	PMI_RS01040	PMI0216	256105	257430	+	rlmD	rumA	23S rRNA (uracil-5-)-methyltransferase
Unique	NC_010554	258414	109	7A	PMI_RS01045	PMI0217	257486	259726	+	relA	relA	GTP pyrophosphokinase
Unique	NC_010554	258629	64	6D	PMI_RS01045	PMI0217	257486	259726	+	relA	relA	GTP pyrophosphokinase
Unique	NC_010554	258714	84	4G	PMI_RS01045	PMI0217	257486	259726	+	relA	relA	GTP pyrophosphokinase
Unique	NC_010554	258848	152	2H	PMI_RS01045	PMI0217	257486	259726	+	relA	relA	GTP pyrophosphokinase
Unique	NC_010554	259531	170	7E	PMI_RS01045	PMI0217	257486	259726	+	relA	relA	GTP pyrophosphokinase
Unique	NC_010554	259586	134	10A	PMI_RS01045	PMI0217	257486	259726	+	relA	relA	GTP pyrophosphokinase
Unique	NC_010554	259672	113	3B	PMI_RS01045	PMI0217	257486	259726	+	relA	relA	GTP pyrophosphokinase
Unique	NC_010554	259820	3	3D	.
Unique	NC_010554	260354	21	12A	PMI_RS01050	PMI0218	259837	260634	+	mazG	mazG	putative nucleotide pyrophosphohydrolase
Unique	NC_010554	261053	23	6G	.
Unique	NC_010554	261053	153	3A	.
Unique	NC_010554	264148	157	12F	PMI_RS01065	PMI0221	262848	264149	+	eno	eno	enolase
TPok_unique	NC_010554	264585	171	9A	PMI_RS01070	PMI0222	264470	265852	+			sodium:sulfate symporter-family protein
Unique	NC_010554	265655	190	12E	PMI_RS01070	PMI0222	264470	265852	+			sodium:sulfate symporter-family protein
Unique	NC_010554	266243	16	8C	PMI_RS01075	PMI0223	266036	267673	+			putative alpha-keto acid decarboxylase
Unique	NC_010554	266806	144	1E	PMI_RS01075	PMI0223	266036	267673	+			putative alpha-keto acid decarboxylase
Unique	NC_010554	267728	146	9B	.
Unique	NC_010554	267875	119	6G	PMI_RS01080	PMI0224	267762	269096	-	mltD	mltD	membrane-bound lytic murein transglycosylase D
Unique	NC_010554	268107	32	3H	PMI_RS01080	PMI0224	267762	269096	-	mltD	mltD	membrane-bound lytic murein transglycosylase D
Unique	NC_010554	268821	36	2F	PMI_RS01080	PMI0224	267762	269096	-	mltD	mltD	membrane-bound lytic murein transglycosylase D
Unique	NC_010554	268837	109	1G	PMI_RS01080	PMI0224	267762	269096	-	mltD	mltD	membrane-bound lytic murein transglycosylase D
Heuristic	NC_010554	268936	77	12B	PMI_RS01080	PMI0224	267762	269096	-	mltD	mltD	membrane-bound lytic murein transglycosylase D
Unique	NC_010554	268936	162	1G	PMI_RS01080	PMI0224	267762	269096	-	mltD	mltD	membrane-bound lytic murein transglycosylase D
Unique	NC_010554	268967	84	11F	PMI_RS01080	PMI0224	267762	269096	-	mltD	mltD	membrane-bound lytic murein transglycosylase D
Unique	NC_010554	269040	105	6E	PMI_RS01080	PMI0224	267762	269096	-	mltD	mltD	membrane-bound lytic murein transglycosylase D
Unique	NC_010554	269721	47	9B	PMI_RS01085	PMI0225	269170	269925	-	gloB	gloB	putative hydroxyacylglutathione hydrolase
TPok_unique	NC_010554	269782	5	3A	PMI_RS01085	PMI0225	269170	269925	-	gloB	gloB	putative hydroxyacylglutathione hydrolase
Unique	NC_010554	269876	158	7C	PMI_RS01085	PMI0225	269170	269925	-	gloB	gloB	putative hydroxyacylglutathione hydrolase
Unique	NC_010554	269947	94	6A	.
Unique	NC_010554	270353	185	10E	PMI_RS01090	PMI0226	269963	270676	+			conserved hypothetical protein
Unique	NC_010554	270364	95	1H	PMI_RS01090	PMI0226	269963	270676	+			conserved hypothetical protein
Unique	NC_010554	270475	34	7F	PMI_RS01090	PMI0226	269963	270676	+			conserved hypothetical protein
Unique	NC_010554	270530	77	3E	PMI_RS01090	PMI0226	269963	270676	+			conserved hypothetical protein
Heuristic	NC_010554	272223	33	10H	.
Unique	NC_010554	272241	62	2A	.
Unique	NC_010554	272245	184	11D	.
TPok_unique	NC_010554	272262	185	5H	.
TPok_unique	NC_010554	272297	66	10H	.
Unique	NC_010554	272300	77	9F	.
Unique	NC_010554	272314	75	2B	.
Unique	NC_010554	272331	183	9E	.
Unique	NC_010554	272371	16	1D	.
Unique	NC_010554	272371	106	9A	.
Unique	NC_010554	272375	2	10H	.
Unique	NC_010554	272457	23	6B	.
Unique	NC_010554	272479	30	12A	.
Unique	NC_010554	272575	85	7F	.
Unique	NC_010554	272603	47	5F	PMI_RS01110	PMI0229	272591	273673	+			ABC transporter, permease protein (FecCD transport family)
Unique	NC_010554	272671	182	7A	PMI_RS01110	PMI0229	272591	273673	+			ABC transporter, permease protein (FecCD transport family)
Unique	NC_010554	272785	65	1G	PMI_RS01110	PMI0229	272591	273673	+			ABC transporter, permease protein (FecCD transport family)
Unique	NC_010554	273394	48	12B	PMI_RS01110	PMI0229	272591	273673	+			ABC transporter, permease protein (FecCD transport family)
Unique	NC_010554	274488	105	1G	.
Unique	NC_010554	274512	2	12C	.
Unique	NC_010554	274516	188	4D	.
Unique	NC_010554	274565	8	10D	PMI_RS01120	PMI0231	274538	275374	-		pbtI	putative citrate lyase beta chain
Unique	NC_010554	274584	73	4B	PMI_RS01120	PMI0231	274538	275374	-		pbtI	putative citrate lyase beta chain
Unique	NC_010554	274706	55	4G	PMI_RS01120	PMI0231	274538	275374	-		pbtI	putative citrate lyase beta chain
Unique	NC_010554	275051	65	1F	PMI_RS01120	PMI0231	274538	275374	-		pbtI	putative citrate lyase beta chain
Unique	NC_010554	275053	160	5E	PMI_RS01120	PMI0231	274538	275374	-		pbtI	putative citrate lyase beta chain
Unique	NC_010554	275103	6	4A	PMI_RS01120	PMI0231	274538	275374	-		pbtI	putative citrate lyase beta chain
Unique	NC_010554	276076	75	9H	PMI_RS01125	PMI0232	275588	277471	+		pbtA	putative siderophore biosynthesis protein
Unique	NC_010554	276147	40	9A	PMI_RS01125	PMI0232	275588	277471	+		pbtA	putative siderophore biosynthesis protein
Unique	NC_010554	276247	175	8B	PMI_RS01125	PMI0232	275588	277471	+		pbtA	putative siderophore biosynthesis protein
Unique	NC_010554	276466	139	8B	PMI_RS01125	PMI0232	275588	277471	+		pbtA	putative siderophore biosynthesis protein
Unique	NC_010554	276623	23	1H	PMI_RS01125	PMI0232	275588	277471	+		pbtA	putative siderophore biosynthesis protein
Unique	NC_010554	277092	47	9F	PMI_RS01125	PMI0232	275588	277471	+		pbtA	putative siderophore biosynthesis protein
Unique	NC_010554	278514	166	12F	PMI_RS01130	PMI0233	277482	279593	+		pbtB	TonB-dependent siderophore receptor
Unique	NC_010554	278519	85	4F	PMI_RS01130	PMI0233	277482	279593	+		pbtB	TonB-dependent siderophore receptor
Unique	NC_010554	279425	158	3E	PMI_RS01130	PMI0233	277482	279593	+		pbtB	TonB-dependent siderophore receptor
Unique	NC_010554	279965	37	7D	PMI_RS01135	PMI0234	279605	281008	+		pbtC	putative decarboxylase
Unique	NC_010554	281613	184	2H	PMI_RS01140	PMI0235	281020	282036	+		pbtD	putative pyridoxal-phosphate dependent enzyme
Unique	NC_010554	281672	180	8F	PMI_RS01140	PMI0235	281020	282036	+		pbtD	putative pyridoxal-phosphate dependent enzyme
Unique	NC_010554	282169	130	8A	PMI_RS01145	PMI0236	282033	283190	+		pbtE	putative octopine/opine/tauropine dehydrogenase
Unique	NC_010554	282219	30	12A	PMI_RS01145	PMI0236	282033	283190	+		pbtE	putative octopine/opine/tauropine dehydrogenase
Unique	NC_010554	282612	57	6H	PMI_RS01145	PMI0236	282033	283190	+		pbtE	putative octopine/opine/tauropine dehydrogenase
Unique	NC_010554	282939	50	9H	PMI_RS01145	PMI0236	282033	283190	+		pbtE	putative octopine/opine/tauropine dehydrogenase
Unique	NC_010554	283360	164	4A	PMI_RS01150	PMI0237	283192	284403	+		pbtF	MFS-family transporter
Unique	NC_010554	283591	178	3G	PMI_RS01150	PMI0237	283192	284403	+		pbtF	MFS-family transporter
Unique	NC_010554	284077	49	1F	PMI_RS01150	PMI0237	283192	284403	+		pbtF	MFS-family transporter
Unique	NC_010554	284209	39	6E	PMI_RS01150	PMI0237	283192	284403	+		pbtF	MFS-family transporter
Unique	NC_010554	284998	17	2H	PMI_RS01155	PMI0238	284414	285541	+		pbtG	putative substrate-binding protein
Unique	NC_010554	285409	58	12G	PMI_RS01155	PMI0238	284414	285541	+		pbtG	putative substrate-binding protein
Unique	NC_010554	285512	71	7G	PMI_RS01155	PMI0238	284414	285541	+		pbtG	putative substrate-binding protein
Unique	NC_010554	285691	20	9E	PMI_RS01160	PMI0239	285544	285990	+		pbtH	conserved hypothetical protein
Unique	NC_010554	285783	18	9H	PMI_RS01160	PMI0239	285544	285990	+		pbtH	conserved hypothetical protein
Unique	NC_010554	286213	168	5B	.
Unique	NC_010554	288277	26	10A	PMI_RS01165	PMI0240	286327	288321	+	tkt	tktA	transketolase
Unique	NC_010554	288316	106	5C	PMI_RS01165	PMI0240	286327	288321	+	tkt	tktA	transketolase
Unique	NC_010554	288598	181	3D	PMI_RS01170	PMI0241	288580	289599	+	epd	epd	D-erythrose 4-phosphate dehydrogenase
TPok_unique	NC_010554	288684	19	12A	PMI_RS01170	PMI0241	288580	289599	+	epd	epd	D-erythrose 4-phosphate dehydrogenase
Unique	NC_010554	288887	133	11B	PMI_RS01170	PMI0241	288580	289599	+	epd	epd	D-erythrose 4-phosphate dehydrogenase
Unique	NC_010554	289045	29	8C	PMI_RS01170	PMI0241	288580	289599	+	epd	epd	D-erythrose 4-phosphate dehydrogenase
Unique	NC_010554	289180	142	7H	PMI_RS01170	PMI0241	288580	289599	+	epd	epd	D-erythrose 4-phosphate dehydrogenase
Unique	NC_010554	289224	114	12D	PMI_RS01170	PMI0241	288580	289599	+	epd	epd	D-erythrose 4-phosphate dehydrogenase
Unique	NC_010554	292024	90	10H	.
Unique	NC_010554	292024	151	3H	.
Unique	NC_010554	292049	62	8D	.
APok_nonunique	NC_010554	292091	6	2D	.
Unique	NC_010554	292315	7	9D	.
Unique	NC_010554	292407	170	9F	.
Unique	NC_010554	292624	1	1A	PMI_RS01190	PMI0245	292575	294053	-	dtpB		MFS-family transporter
Unique	NC_010554	293070	4	9G	PMI_RS01190	PMI0245	292575	294053	-	dtpB		MFS-family transporter
Unique	NC_010554	293246	57	5C	PMI_RS01190	PMI0245	292575	294053	-	dtpB		MFS-family transporter
Unique	NC_010554	293726	183	12C	PMI_RS01190	PMI0245	292575	294053	-	dtpB		MFS-family transporter
Unique	NC_010554	293748	9	1H	PMI_RS01190	PMI0245	292575	294053	-	dtpB		MFS-family transporter
Unique	NC_010554	293790	82	5H	PMI_RS01190	PMI0245	292575	294053	-	dtpB		MFS-family transporter
Unique	NC_010554	293824	47	5H	PMI_RS01190	PMI0245	292575	294053	-	dtpB		MFS-family transporter
Unique	NC_010554	294517	33	5E	.
Unique	NC_010554	294974	171	4D	PMI_RS01195	PMI0246	294677	295195	-	hpaC	hpaC	4-hydroxyphenylacetate 3-monooxygenase, reductase component
Unique	NC_010554	295010	23	6D	PMI_RS01195	PMI0246	294677	295195	-	hpaC	hpaC	4-hydroxyphenylacetate 3-monooxygenase, reductase component
Unique	NC_010554	295074	137	3D	PMI_RS01195	PMI0246	294677	295195	-	hpaC	hpaC	4-hydroxyphenylacetate 3-monooxygenase, reductase component
Unique	NC_010554	295143	117	9A	PMI_RS01195	PMI0246	294677	295195	-	hpaC	hpaC	4-hydroxyphenylacetate 3-monooxygenase, reductase component
Unique	NC_010554	295242	36	11A	.
Unique	NC_010554	295692	40	9C	.
Unique	NC_010554	295696	72	4G	.
Unique	NC_010554	296269	59	3H	.
Unique	NC_010554	296296	184	1E	PMI_RS01210	PMI0249	296280	298283	-	betT	betU	putative secondary glycine betaine transporter
Unique	NC_010554	296857	171	6A	PMI_RS01210	PMI0249	296280	298283	-	betT	betU	putative secondary glycine betaine transporter
Unique	NC_010554	297631	17	4C	PMI_RS01210	PMI0249	296280	298283	-	betT	betU	putative secondary glycine betaine transporter
Unique	NC_010554	297963	174	7E	PMI_RS01210	PMI0249	296280	298283	-	betT	betU	putative secondary glycine betaine transporter
Unique	NC_010554	298064	150	12A	PMI_RS01210	PMI0249	296280	298283	-	betT	betU	putative secondary glycine betaine transporter
Unique	NC_010554	298352	173	5A	.
Unique	NC_010554	298730	116	10H	PMI_RS01215	PMI0250	298652	299317	-			putative lipoprotein
Unique	NC_010554	298824	112	11H	PMI_RS01215	PMI0250	298652	299317	-			putative lipoprotein
Unique	NC_010554	298944	136	11D	PMI_RS01215	PMI0250	298652	299317	-			putative lipoprotein
Unique	NC_010554	299163	144	6G	PMI_RS01215	PMI0250	298652	299317	-			putative lipoprotein
Unique	NC_010554	299189	66	10E	PMI_RS01215	PMI0250	298652	299317	-			putative lipoprotein
Heuristic	NC_010554	299376	63	6A	.
Unique	NC_010554	299376	146	6D	.
Unique	NC_010554	299380	70	7B	.
Unique	NC_010554	299407	135	3D	.
Unique	NC_010554	299436	141	11C	.
Unique	NC_010554	299445	190	1G	.
Unique	NC_010554	299636	25	3C	PMI_RS01220	PMI0251	299567	300241	+			putative membrane protein
Unique	NC_010554	300134	122	12D	PMI_RS01220	PMI0251	299567	300241	+			putative membrane protein
Unique	NC_010554	300905	146	2D	PMI_RS01225	PMI0252	300324	301241	-	rnz	rnz/elaC	ribonuclease Z
Unique	NC_010554	302803	2	1A	PMI_RS01230	PMI0254	302482	303009	+		mrpA'	fimbrial protein
Unique	NC_010554	303171	125	2D	.
TPok_unique	NC_010554	304362	172	9A	PMI_RS01235	PMI0255	303249	305876	+		mrpC'	fimbrial outer membrane usher protein
TPok_nonunique	NC_010554	304830	33	1H	PMI_RS01235	PMI0255	303249	305876	+		mrpC'	fimbrial outer membrane usher protein
Unique	NC_010554	304843	170	12H	PMI_RS01235	PMI0255	303249	305876	+		mrpC'	fimbrial outer membrane usher protein
Unique	NC_010554	305033	82	6F	PMI_RS01235	PMI0255	303249	305876	+		mrpC'	fimbrial outer membrane usher protein
Unique	NC_010554	305701	117	4F	PMI_RS01235	PMI0255	303249	305876	+		mrpC'	fimbrial outer membrane usher protein
Unique	NC_010554	306189	160	4C	PMI_RS01240	PMI0256	305925	306683	+
Unique	NC_010554	306269	2	10C	PMI_RS01240	PMI0256	305925	306683	+
Unique	NC_010554	306465	190	1C	PMI_RS01240	PMI0256	305925	306683	+
Unique	NC_010554	306931	21	5C	PMI_RS01245	PMI0257	306695	307249	+		mrpE'	fimbrial protein
Unique	NC_010554	307004	21	7D	PMI_RS01245	PMI0257	306695	307249	+		mrpE'	fimbrial protein
TPok_unique	NC_010554	307269	64	2B	PMI_RS01250	PMI0258	307263	307781	+		mrpF'	putative minor fimbrial subunit
Unique	NC_010554	307846	158	1D	PMI_RS01255	PMI0259	307792	308328	+		mrpG'	fimbrial protein
Unique	NC_010554	307864	83	3A	PMI_RS01255	PMI0259	307792	308328	+		mrpG'	fimbrial protein
Unique	NC_010554	308032	11	10F	PMI_RS01255	PMI0259	307792	308328	+		mrpG'	fimbrial protein
Unique	NC_010554	308241	153	2D	PMI_RS01255	PMI0259	307792	308328	+		mrpG'	fimbrial protein
Unique	NC_010554	308305	160	7D	PMI_RS01255	PMI0259	307792	308328	+		mrpG'	fimbrial protein
Unique	NC_010554	308731	95	11A	PMI_RS01260	PMI0260	308347	309195	+		mrpH'	putative fimbrial adhesin
Unique	NC_010554	309956	12	11E	.
Unique	NC_010554	310158	120	10B	PMI_RS01270	PMI0262	310101	310667	-	mrpI	mrpI	fimbrial recombinase
Unique	NC_010554	310263	25	6C	PMI_RS01270	PMI0262	310101	310667	-	mrpI	mrpI	fimbrial recombinase
Unique	NC_010554	310443	9	11H	PMI_RS01270	PMI0262	310101	310667	-	mrpI	mrpI	fimbrial recombinase
Unique	NC_010554	310732	119	9G	.
Unique	NC_010554	310875	118	10E	.
Unique	NC_010554	310919	161	11H	.
Unique	NC_010554	310922	69	8G	.
Unique	NC_010554	310936	19	11B	.
Unique	NC_010554	310966	153	4B	.
Unique	NC_010554	311866	126	7H	PMI_RS01275	PMI0263	311346	311873	+	mrpA	mrpA	major mannose-resistant/Proteus-like fimbrial protein
Unique	NC_010554	311959	59	5A	.
Unique	NC_010554	312482	68	5B	PMI_RS01280	PMI0264	311971	312519	+	mrpB	mrpB	fimbrial subunit
Unique	NC_010554	312518	106	1D	PMI_RS01280	PMI0264	311971	312519	+	mrpB	mrpB	fimbrial subunit
Unique	NC_010554	312889	187	6F	PMI_RS01285	PMI0265	312542	315157	+	mrpC	mrpC	fimbrial outer membrane usher protein
Unique	NC_010554	313198	125	11B	PMI_RS01285	PMI0265	312542	315157	+	mrpC	mrpC	fimbrial outer membrane usher protein
Unique	NC_010554	313585	8	12F	PMI_RS01285	PMI0265	312542	315157	+	mrpC	mrpC	fimbrial outer membrane usher protein
Unique	NC_010554	315008	50	9D	PMI_RS01285	PMI0265	312542	315157	+	mrpC	mrpC	fimbrial outer membrane usher protein
Unique	NC_010554	315104	60	8H	PMI_RS01285	PMI0265	312542	315157	+	mrpC	mrpC	fimbrial outer membrane usher protein
Unique	NC_010554	315104	190	2F	PMI_RS01285	PMI0265	312542	315157	+	mrpC	mrpC	fimbrial outer membrane usher protein
Unique	NC_010554	315209	122	8G	.
Unique	NC_010554	315446	186	3D	PMI_RS01290	PMI0266	315213	315971	+	mrpD	mrpD	fimbrial chaperone protein
Unique	NC_010554	315631	46	1H	PMI_RS01290	PMI0266	315213	315971	+	mrpD	mrpD	fimbrial chaperone protein
Unique	NC_010554	316101	58	12A	PMI_RS01295	PMI0267	315985	316530	+		mrpE	fimbrial subunit
Unique	NC_010554	316231	18	11E	PMI_RS01295	PMI0267	315985	316530	+		mrpE	fimbrial subunit
Unique	NC_010554	316238	19	10D	PMI_RS01295	PMI0267	315985	316530	+		mrpE	fimbrial subunit
Unique	NC_010554	316305	115	12G	PMI_RS01295	PMI0267	315985	316530	+		mrpE	fimbrial subunit
Unique	NC_010554	316638	16	11H	PMI_RS01300	PMI0268	316543	317028	+		mrpF	fimbrial subunit
Unique	NC_010554	316761	2	7D	PMI_RS01300	PMI0268	316543	317028	+		mrpF	fimbrial subunit
Unique	NC_010554	318280	105	3B	PMI_RS01310	PMI0270	317609	318436	+	mrpH	mrpH	fimbrial adhesin
Unique	NC_010554	318294	191	12H	PMI_RS01310	PMI0270	317609	318436	+	mrpH	mrpH	fimbrial adhesin
Unique	NC_010554	318646	179	4E	PMI_RS01315	PMI0271	318458	318781	+	mrpJ	mrpJ	fimbrial operon regulator
Unique	NC_010554	318910	113	11A	.
Unique	NC_010554	319603	69	2F	PMI_RS01320	PMI0272	319405	320979	+			probable transport protein
Unique	NC_010554	319962	155	12D	PMI_RS01320	PMI0272	319405	320979	+			probable transport protein
Unique	NC_010554	320616	183	6G	PMI_RS01320	PMI0272	319405	320979	+			probable transport protein
Unique	NC_010554	320931	65	2B	PMI_RS01320	PMI0272	319405	320979	+			probable transport protein
Unique	NC_010554	320984	142	7F	.
Unique	NC_010554	321013	168	11G	.
Unique	NC_010554	321031	56	9B	PMI_RS01325	PMI0273	321019	321402	-			conserved hypothetical protein
Unique	NC_010554	321113	176	8E	PMI_RS01325	PMI0273	321019	321402	-			conserved hypothetical protein
Unique	NC_010554	321687	162	9G	PMI_RS01330	PMI0274	321534	321872	+			conserved hypothetical protein
Unique	NC_010554	321723	76	9F	PMI_RS01330	PMI0274	321534	321872	+			conserved hypothetical protein
Unique	NC_010554	321738	171	8H	PMI_RS01330	PMI0274	321534	321872	+			conserved hypothetical protein
Unique	NC_010554	321874	26	3B	.
Unique	NC_010554	322205	149	5F	.
Unique	NC_010554	322214	192	1G	.
Unique	NC_010554	322273	139	1C	PMI_RS01335	PMI0275	322226	323872	+	arnT	arnT	putative 4-amino-4-deoxy-L-arabinose transferase (lipid A modification)
Unique	NC_010554	322277	180	12G	PMI_RS01335	PMI0275	322226	323872	+	arnT	arnT	putative 4-amino-4-deoxy-L-arabinose transferase (lipid A modification)
Unique	NC_010554	322285	183	4E	PMI_RS01335	PMI0275	322226	323872	+	arnT	arnT	putative 4-amino-4-deoxy-L-arabinose transferase (lipid A modification)
Unique	NC_010554	322366	53	12A	PMI_RS01335	PMI0275	322226	323872	+	arnT	arnT	putative 4-amino-4-deoxy-L-arabinose transferase (lipid A modification)
Unique	NC_010554	322429	60	6F	PMI_RS01335	PMI0275	322226	323872	+	arnT	arnT	putative 4-amino-4-deoxy-L-arabinose transferase (lipid A modification)
Unique	NC_010554	322529	32	10B	PMI_RS01335	PMI0275	322226	323872	+	arnT	arnT	putative 4-amino-4-deoxy-L-arabinose transferase (lipid A modification)
Unique	NC_010554	322533	132	6A	PMI_RS01335	PMI0275	322226	323872	+	arnT	arnT	putative 4-amino-4-deoxy-L-arabinose transferase (lipid A modification)
Unique	NC_010554	322583	160	9F	PMI_RS01335	PMI0275	322226	323872	+	arnT	arnT	putative 4-amino-4-deoxy-L-arabinose transferase (lipid A modification)
Unique	NC_010554	322621	172	7E	PMI_RS01335	PMI0275	322226	323872	+	arnT	arnT	putative 4-amino-4-deoxy-L-arabinose transferase (lipid A modification)
Unique	NC_010554	322625	134	9G	PMI_RS01335	PMI0275	322226	323872	+	arnT	arnT	putative 4-amino-4-deoxy-L-arabinose transferase (lipid A modification)
Unique	NC_010554	322639	188	2B	PMI_RS01335	PMI0275	322226	323872	+	arnT	arnT	putative 4-amino-4-deoxy-L-arabinose transferase (lipid A modification)
Heuristic	NC_010554	322731	5	10E	PMI_RS01335	PMI0275	322226	323872	+	arnT	arnT	putative 4-amino-4-deoxy-L-arabinose transferase (lipid A modification)
Heuristic	NC_010554	322731	140	3C	PMI_RS01335	PMI0275	322226	323872	+	arnT	arnT	putative 4-amino-4-deoxy-L-arabinose transferase (lipid A modification)
TPok_unique	NC_010554	322768	109	1H	PMI_RS01335	PMI0275	322226	323872	+	arnT	arnT	putative 4-amino-4-deoxy-L-arabinose transferase (lipid A modification)
Unique	NC_010554	322813	35	11E	PMI_RS01335	PMI0275	322226	323872	+	arnT	arnT	putative 4-amino-4-deoxy-L-arabinose transferase (lipid A modification)
Unique	NC_010554	322886	185	10E	PMI_RS01335	PMI0275	322226	323872	+	arnT	arnT	putative 4-amino-4-deoxy-L-arabinose transferase (lipid A modification)
Unique	NC_010554	322910	172	8F	PMI_RS01335	PMI0275	322226	323872	+	arnT	arnT	putative 4-amino-4-deoxy-L-arabinose transferase (lipid A modification)
Unique	NC_010554	322921	145	10H	PMI_RS01335	PMI0275	322226	323872	+	arnT	arnT	putative 4-amino-4-deoxy-L-arabinose transferase (lipid A modification)
Unique	NC_010554	322966	2	2H	PMI_RS01335	PMI0275	322226	323872	+	arnT	arnT	putative 4-amino-4-deoxy-L-arabinose transferase (lipid A modification)
TPok_unique	NC_010554	323032	179	2A	PMI_RS01335	PMI0275	322226	323872	+	arnT	arnT	putative 4-amino-4-deoxy-L-arabinose transferase (lipid A modification)
Unique	NC_010554	323032	74	2F	PMI_RS01335	PMI0275	322226	323872	+	arnT	arnT	putative 4-amino-4-deoxy-L-arabinose transferase (lipid A modification)
Unique	NC_010554	323200	24	5C	PMI_RS01335	PMI0275	322226	323872	+	arnT	arnT	putative 4-amino-4-deoxy-L-arabinose transferase (lipid A modification)
Unique	NC_010554	323220	132	11B	PMI_RS01335	PMI0275	322226	323872	+	arnT	arnT	putative 4-amino-4-deoxy-L-arabinose transferase (lipid A modification)
Unique	NC_010554	323276	152	1F	PMI_RS01335	PMI0275	322226	323872	+	arnT	arnT	putative 4-amino-4-deoxy-L-arabinose transferase (lipid A modification)
Heuristic	NC_010554	323303	9	4C	PMI_RS01335	PMI0275	322226	323872	+	arnT	arnT	putative 4-amino-4-deoxy-L-arabinose transferase (lipid A modification)
Unique	NC_010554	323303	109	9D	PMI_RS01335	PMI0275	322226	323872	+	arnT	arnT	putative 4-amino-4-deoxy-L-arabinose transferase (lipid A modification)
Unique	NC_010554	323328	128	9B	PMI_RS01335	PMI0275	322226	323872	+	arnT	arnT	putative 4-amino-4-deoxy-L-arabinose transferase (lipid A modification)
Unique	NC_010554	323380	26	7A	PMI_RS01335	PMI0275	322226	323872	+	arnT	arnT	putative 4-amino-4-deoxy-L-arabinose transferase (lipid A modification)
Unique	NC_010554	323479	181	6F	PMI_RS01335	PMI0275	322226	323872	+	arnT	arnT	putative 4-amino-4-deoxy-L-arabinose transferase (lipid A modification)
Unique	NC_010554	323567	46	3H	PMI_RS01335	PMI0275	322226	323872	+	arnT	arnT	putative 4-amino-4-deoxy-L-arabinose transferase (lipid A modification)
Unique	NC_010554	323603	161	3B	PMI_RS01335	PMI0275	322226	323872	+	arnT	arnT	putative 4-amino-4-deoxy-L-arabinose transferase (lipid A modification)
Unique	NC_010554	323703	155	12H	PMI_RS01335	PMI0275	322226	323872	+	arnT	arnT	putative 4-amino-4-deoxy-L-arabinose transferase (lipid A modification)
Unique	NC_010554	323770	184	10A	PMI_RS01335	PMI0275	322226	323872	+	arnT	arnT	putative 4-amino-4-deoxy-L-arabinose transferase (lipid A modification)
Unique	NC_010554	323971	31	9D	.
Unique	NC_010554	324000	166	1D	.
Unique	NC_010554	324022	161	8H	.
Unique	NC_010554	324070	53	10G	.
Unique	NC_010554	324070	163	9E	.
Unique	NC_010554	324072	127	5E	.
Unique	NC_010554	324119	36	3F	.
Unique	NC_010554	324164	93	9H	.
Unique	NC_010554	324167	172	6C	.
Unique	NC_010554	324213	168	12C	.
Unique	NC_010554	324221	81	5G	.
Unique	NC_010554	324240	139	2C	.
Unique	NC_010554	324250	56	9E	.
Unique	NC_010554	324279	28	9G	.
TPok_nonunique	NC_010554	324349	176	2E	.
Unique	NC_010554	324351	156	3F	.
Unique	NC_010554	324400	189	9E	PMI_RS01340	PMI0276	324361	325713	-		zapD	type I secretion outer membrane protein
Unique	NC_010554	325272	172	1G	PMI_RS01340	PMI0276	324361	325713	-		zapD	type I secretion outer membrane protein
Unique	NC_010554	327188	163	3B	PMI_RS01350	PMI0278	327055	328794	-		zapB	type I secretion ATP-binding protein
Unique	NC_010554	327574	92	12E	PMI_RS01350	PMI0278	327055	328794	-		zapB	type I secretion ATP-binding protein
Unique	NC_010554	328072	28	4F	PMI_RS01350	PMI0278	327055	328794	-		zapB	type I secretion ATP-binding protein
Unique	NC_010554	328582	123	7F	PMI_RS01350	PMI0278	327055	328794	-		zapB	type I secretion ATP-binding protein
Unique	NC_010554	328694	70	9F	PMI_RS01350	PMI0278	327055	328794	-		zapB	type I secretion ATP-binding protein
Unique	NC_010554	329022	21	7G	PMI_RS01355	PMI0279	328957	330432	-		zapA	metalloprotease
Unique	NC_010554	329305	109	2H	PMI_RS01355	PMI0279	328957	330432	-		zapA	metalloprotease
Unique	NC_010554	331162	5	11C	PMI_RS01360	PMI0281	331042	333105	-		zapE	putative metalloprotease
Unique	NC_010554	331646	76	1C	PMI_RS01360	PMI0281	331042	333105	-		zapE	putative metalloprotease
Unique	NC_010554	334583	150	12H	PMI_RS01365	PMI0282	333336	335300	-		zapE2	putative metalloprotease
Unique	NC_010554	336963	39	5E	PMI_RS01370	PMI0283	335607	337571	-		zapE3	putative metalloprotease
Unique	NC_010554	337795	11	3B	PMI_RS18820		337728	338144	+			putative membrane protein (doubtful)
Unique	NC_010554	337842	119	9G	PMI_RS18820		337728	338144	+			putative membrane protein (doubtful)
Unique	NC_010554	339630	57	12B	PMI_RS01375	PMI0285	338218	340167	-		zapE4	putative metalloprotease
Unique	NC_010554	340792	158	4F	PMI_RS01380	PMI0286	340636	341520	+			putative transcriptional regulator
Unique	NC_010554	341488	172	5A	PMI_RS01380	PMI0286	340636	341520	+			putative transcriptional regulator
TPok_unique	NC_010554	341784	19	5C	PMI_RS01385	PMI0287	341514	342770	-			putative amidohydrolase/metallopeptidase
Unique	NC_010554	341784	118	10B	PMI_RS01385	PMI0287	341514	342770	-			putative amidohydrolase/metallopeptidase
Unique	NC_010554	342403	82	12H	PMI_RS01385	PMI0287	341514	342770	-			putative amidohydrolase/metallopeptidase
Unique	NC_010554	346954	189	10A	PMI_RS01400	PMI0290	345216	347933	-			glycosyl hydrolase; possible trehalose 6-phosphate phosphorylase
Unique	NC_010554	348000	66	4B	PMI_RS01405	PMI0291	347959	349380	-	treB	treB	PTS system, trehalose-specific IIBC component
Unique	NC_010554	348086	67	2B	PMI_RS01405	PMI0291	347959	349380	-	treB	treB	PTS system, trehalose-specific IIBC component
Unique	NC_010554	348615	134	7B	PMI_RS01405	PMI0291	347959	349380	-	treB	treB	PTS system, trehalose-specific IIBC component
Unique	NC_010554	348815	19	5E	PMI_RS01405	PMI0291	347959	349380	-	treB	treB	PTS system, trehalose-specific IIBC component
Unique	NC_010554	348914	57	8A	PMI_RS01405	PMI0291	347959	349380	-	treB	treB	PTS system, trehalose-specific IIBC component
Unique	NC_010554	349493	70	8F	.
Unique	NC_010554	350506	33	9E	.
Unique	NC_010554	351942	150	3E	.
TPok_unique	NC_010554	352508	11	3A	.
Unique	NC_010554	353923	18	6A	PMI_RS01435	PMI0298	353722	354294	+		fim3B	fimbrial subunit
Unique	NC_010554	354115	8	6A	PMI_RS01435	PMI0298	353722	354294	+		fim3B	fimbrial subunit
Unique	NC_010554	354789	2	11H	PMI_RS01440	PMI0299	354355	356877	+		fim3C	fimbrial outer membrane usher protein
Unique	NC_010554	355519	163	3A	PMI_RS01440	PMI0299	354355	356877	+		fim3C	fimbrial outer membrane usher protein
Heuristic	NC_010554	355866	57	6F	PMI_RS01440	PMI0299	354355	356877	+		fim3C	fimbrial outer membrane usher protein
Unique	NC_010554	355978	184	9A	PMI_RS01440	PMI0299	354355	356877	+		fim3C	fimbrial outer membrane usher protein
Unique	NC_010554	355980	180	2H	PMI_RS01440	PMI0299	354355	356877	+		fim3C	fimbrial outer membrane usher protein
Unique	NC_010554	357561	80	11E	PMI_RS01445	PMI0300	356913	357644	+		fim3D	fimbrial chaperone protein
Unique	NC_010554	360458	164	7H	.
Unique	NC_010554	361393	45	8B	PMI_RS01475	PMI0306	361271	362599	-	potE	potE	putrescine-ornithine antiporter
Unique	NC_010554	363088	14	3E	PMI_RS01480	PMI0307	362663	364825	-	speF	speF	ornithine decarboxylase, inducible
Unique	NC_010554	366196	26	2E	.
Unique	NC_010554	366214	2	11E	.
Unique	NC_010554	366292	149	8F	.
Unique	NC_010554	366582	10	11G	PMI_RS01485	PMI0308	366482	367252	-			hypothetical protein
Unique	NC_010554	367358	113	9B	.
Unique	NC_010554	368263	49	9H	.
Unique	NC_010554	368430	47	2F	.
Unique	NC_010554	368540	4	1D	.
Unique	NC_010554	368574	173	8G	.
Unique	NC_010554	368586	139	9C	.
Unique	NC_010554	372504	105	8E	PMI_RS01510	PMI0317	372184	372738	+			putative lipoprotein
Unique	NC_010554	372577	1	8B	PMI_RS01510	PMI0317	372184	372738	+			putative lipoprotein
Unique	NC_010554	373812	58	1D	PMI_RS01520	PMI0320	373758	374336	+			conserved hypothetical protein
Unique	NC_010554	374192	166	9H	PMI_RS01520	PMI0320	373758	374336	+			conserved hypothetical protein
Unique	NC_010554	375639	17	4F	.
Unique	NC_010554	375762	150	12B	.
Unique	NC_010554	377280	110	4D	PMI_RS01545	PMI0324	376247	377317	-	mltC	mltC	membrane-bound lytic murein transglycosylase
Unique	NC_010554	377343	117	4B	.
Unique	NC_010554	377591	127	10E	PMI_RS01550	PMI0325	377380	377652	-		yggX	probable Fe(2+) trafficking protein
Unique	NC_010554	377690	111	1A	PMI_RS01555	PMI0326	377683	378723	-	mutY	mutY	A/G-specific adenine glycosylase
Unique	NC_010554	377747	32	6G	PMI_RS01555	PMI0326	377683	378723	-	mutY	mutY	A/G-specific adenine glycosylase
Unique	NC_010554	377819	159	3C	PMI_RS01555	PMI0326	377683	378723	-	mutY	mutY	A/G-specific adenine glycosylase
Unique	NC_010554	377821	8	12F	PMI_RS01555	PMI0326	377683	378723	-	mutY	mutY	A/G-specific adenine glycosylase
Unique	NC_010554	378431	58	2H	PMI_RS01555	PMI0326	377683	378723	-	mutY	mutY	A/G-specific adenine glycosylase
Unique	NC_010554	378451	118	2H	PMI_RS01555	PMI0326	377683	378723	-	mutY	mutY	A/G-specific adenine glycosylase
Unique	NC_010554	378455	65	12F	PMI_RS01555	PMI0326	377683	378723	-	mutY	mutY	A/G-specific adenine glycosylase
Unique	NC_010554	378500	153	7H	PMI_RS01555	PMI0326	377683	378723	-	mutY	mutY	A/G-specific adenine glycosylase
APok_unique	NC_010554	378869	41	3E	.
Unique	NC_010554	378875	139	9D	.
Unique	NC_010554	378880	153	8E	.
Unique	NC_010554	378893	147	4B	.
Unique	NC_010554	378907	136	11A	.
Unique	NC_010554	379052	23	2H	PMI_RS01560	PMI0327	378939	379658	+	trmB	trmB	tRNA (guanine-N(7)-)-methyltransferase
Unique	NC_010554	379203	155	11D	PMI_RS01560	PMI0327	378939	379658	+	trmB	trmB	tRNA (guanine-N(7)-)-methyltransferase
Unique	NC_010554	379272	113	5F	PMI_RS01560	PMI0327	378939	379658	+	trmB	trmB	tRNA (guanine-N(7)-)-methyltransferase
Unique	NC_010554	379335	156	3D	PMI_RS01560	PMI0327	378939	379658	+	trmB	trmB	tRNA (guanine-N(7)-)-methyltransferase
Unique	NC_010554	379338	176	3A	PMI_RS01560	PMI0327	378939	379658	+	trmB	trmB	tRNA (guanine-N(7)-)-methyltransferase
Unique	NC_010554	379392	26	7C	PMI_RS01560	PMI0327	378939	379658	+	trmB	trmB	tRNA (guanine-N(7)-)-methyltransferase
Unique	NC_010554	379415	127	2B	PMI_RS01560	PMI0327	378939	379658	+	trmB	trmB	tRNA (guanine-N(7)-)-methyltransferase
Unique	NC_010554	379440	172	3G	PMI_RS01560	PMI0327	378939	379658	+	trmB	trmB	tRNA (guanine-N(7)-)-methyltransferase
Unique	NC_010554	379628	147	2E	PMI_RS01560	PMI0327	378939	379658	+	trmB	trmB	tRNA (guanine-N(7)-)-methyltransferase
Unique	NC_010554	379638	179	10B	PMI_RS01560	PMI0327	378939	379658	+	trmB	trmB	tRNA (guanine-N(7)-)-methyltransferase
Unique	NC_010554	379870	172	9F	PMI_RS01565	PMI0328	379658	379984	+			conserved hypothetical protein
Heuristic	NC_010554	379909	129	12C	PMI_RS01565	PMI0328	379658	379984	+			conserved hypothetical protein
Heuristic	NC_010554	379920	31	9C	PMI_RS01565	PMI0328	379658	379984	+			conserved hypothetical protein
Unique	NC_010554	379948	87	11E	PMI_RS01565	PMI0328	379658	379984	+			conserved hypothetical protein
Unique	NC_010554	380011	179	6C	.
Unique	NC_010554	380270	80	2F	PMI_RS01570	PMI0329	380061	380987	+	glsB	glsA	putative glutaminase
Unique	NC_010554	381421	4	12D	PMI_RS01575	PMI0330	381059	381796	+			putative exported protein
Unique	NC_010554	381538	47	5F	PMI_RS01575	PMI0330	381059	381796	+			putative exported protein
Unique	NC_010554	382307	164	11A	PMI_RS01580	PMI0331	381944	382894	+			putative ABC transporter, substrate-binding protein
Unique	NC_010554	382454	169	1H	PMI_RS01580	PMI0331	381944	382894	+			putative ABC transporter, substrate-binding protein
Unique	NC_010554	382468	177	1G	PMI_RS01580	PMI0331	381944	382894	+			putative ABC transporter, substrate-binding protein
Unique	NC_010554	382618	144	9A	PMI_RS01580	PMI0331	381944	382894	+			putative ABC transporter, substrate-binding protein
Unique	NC_010554	383192	190	2C	PMI_RS01585	PMI0332	382997	384127	-	hemW	yggW	putative oxygen-independent coproporphyrinogen III oxidase
Unique	NC_010554	383537	46	12H	PMI_RS01585	PMI0332	382997	384127	-	hemW	yggW	putative oxygen-independent coproporphyrinogen III oxidase
Unique	NC_010554	383625	120	12A	PMI_RS01585	PMI0332	382997	384127	-	hemW	yggW	putative oxygen-independent coproporphyrinogen III oxidase
Unique	NC_010554	383913	33	3D	PMI_RS01585	PMI0332	382997	384127	-	hemW	yggW	putative oxygen-independent coproporphyrinogen III oxidase
Unique	NC_010554	383945	2	4D	PMI_RS01585	PMI0332	382997	384127	-	hemW	yggW	putative oxygen-independent coproporphyrinogen III oxidase
Unique	NC_010554	384100	107	2B	PMI_RS01585	PMI0332	382997	384127	-	hemW	yggW	putative oxygen-independent coproporphyrinogen III oxidase
Unique	NC_010554	384132	95	9G	PMI_RS01590	PMI0333	384120	384713	-			putative hydrolase
Unique	NC_010554	384340	67	5H	PMI_RS01590	PMI0333	384120	384713	-			putative hydrolase
Unique	NC_010554	384714	19	6A	.
Unique	NC_010554	385067	108	3G	PMI_RS01595	PMI0334	384724	385287	-			putative membrane protein
Unique	NC_010554	385229	17	2H	PMI_RS01595	PMI0334	384724	385287	-			putative membrane protein
Unique	NC_010554	385711	13	12H	PMI_RS01600	PMI0335	385306	386124	-	proC	proC	pyrroline-5-carboxylate reductase
Unique	NC_010554	386074	75	5G	PMI_RS01600	PMI0335	385306	386124	-	proC	proC	pyrroline-5-carboxylate reductase
Unique	NC_010554	386860	141	1E	.
Unique	NC_010554	387469	180	1G	PMI_RS01610	PMI0337	386863	387882	+			putative type II/IV secretion system protein
Unique	NC_010554	387597	2	6A	PMI_RS01610	PMI0337	386863	387882	+			putative type II/IV secretion system protein
Unique	NC_010554	387719	187	12G	PMI_RS01610	PMI0337	386863	387882	+			putative type II/IV secretion system protein
Unique	NC_010554	387780	2	4G	PMI_RS01610	PMI0337	386863	387882	+			putative type II/IV secretion system protein
Unique	NC_010554	388891	64	3B	.
Unique	NC_010554	390317	80	6B	PMI_RS01630	PMI0341	389941	390672	-	rsmE		conserved hypothetical protein
Unique	NC_010554	390581	37	9B	PMI_RS01630	PMI0341	389941	390672	-	rsmE		conserved hypothetical protein
Unique	NC_010554	391178	74	4F	PMI_RS01635	PMI0342	390920	391552	+			putative type IV prepilin-like leader peptidase
Unique	NC_010554	391436	21	7H	PMI_RS01635	PMI0342	390920	391552	+			putative type IV prepilin-like leader peptidase
Heuristic	NC_010554	391577	46	11B	.
Unique	NC_010554	391919	18	7C	PMI_RS01640	PMI0343	391654	392319	-			conserved hypothetical protein
Unique	NC_010554	392180	18	12E	PMI_RS01640	PMI0343	391654	392319	-			conserved hypothetical protein
Unique	NC_010554	392406	68	12D	PMI_RS01645	PMI0344	392307	393224	-			metallo-beta-lactamase superfamily protein
Unique	NC_010554	392598	43	8H	PMI_RS01645	PMI0344	392307	393224	-			metallo-beta-lactamase superfamily protein
Unique	NC_010554	392632	70	8D	PMI_RS01645	PMI0344	392307	393224	-			metallo-beta-lactamase superfamily protein
Unique	NC_010554	392874	79	8D	PMI_RS01645	PMI0344	392307	393224	-			metallo-beta-lactamase superfamily protein
Unique	NC_010554	393169	165	1C	PMI_RS01645	PMI0344	392307	393224	-			metallo-beta-lactamase superfamily protein
Unique	NC_010554	393840	36	7C	PMI_RS01650	PMI0345	393284	394204	+			LysR-family transcriptional regulator
Unique	NC_010554	393922	171	5A	PMI_RS01650	PMI0345	393284	394204	+			LysR-family transcriptional regulator
Unique	NC_010554	394502	17	2H	PMI_RS01655	PMI0346	394181	395107	-		lysR	transcriptional regulator
APok_unique	NC_010554	394782	45	7E	PMI_RS01655	PMI0346	394181	395107	-		lysR	transcriptional regulator
Unique	NC_010554	395142	59	8C	.
Unique	NC_010554	395191	18	12E	.
Unique	NC_010554	395287	173	6D	PMI_RS01660	PMI0347	395217	396461	+	lysA	lysA	diaminopimelate decarboxylase
Unique	NC_010554	395324	41	11E	PMI_RS01660	PMI0347	395217	396461	+	lysA	lysA	diaminopimelate decarboxylase
Unique	NC_010554	395367	66	7A	PMI_RS01660	PMI0347	395217	396461	+	lysA	lysA	diaminopimelate decarboxylase
Unique	NC_010554	395376	36	11C	PMI_RS01660	PMI0347	395217	396461	+	lysA	lysA	diaminopimelate decarboxylase
Unique	NC_010554	395381	187	8B	PMI_RS01660	PMI0347	395217	396461	+	lysA	lysA	diaminopimelate decarboxylase
Heuristic	NC_010554	395426	128	11C	PMI_RS01660	PMI0347	395217	396461	+	lysA	lysA	diaminopimelate decarboxylase
TPok_unique	NC_010554	395426	83	3A	PMI_RS01660	PMI0347	395217	396461	+	lysA	lysA	diaminopimelate decarboxylase
Unique	NC_010554	395571	184	8D	PMI_RS01660	PMI0347	395217	396461	+	lysA	lysA	diaminopimelate decarboxylase
Unique	NC_010554	395618	83	7H	PMI_RS01660	PMI0347	395217	396461	+	lysA	lysA	diaminopimelate decarboxylase
Unique	NC_010554	395730	77	10H	PMI_RS01660	PMI0347	395217	396461	+	lysA	lysA	diaminopimelate decarboxylase
Unique	NC_010554	395831	172	10H	PMI_RS01660	PMI0347	395217	396461	+	lysA	lysA	diaminopimelate decarboxylase
Unique	NC_010554	395841	82	1C	PMI_RS01660	PMI0347	395217	396461	+	lysA	lysA	diaminopimelate decarboxylase
Unique	NC_010554	395848	63	12D	PMI_RS01660	PMI0347	395217	396461	+	lysA	lysA	diaminopimelate decarboxylase
Unique	NC_010554	395850	165	3E	PMI_RS01660	PMI0347	395217	396461	+	lysA	lysA	diaminopimelate decarboxylase
Unique	NC_010554	395904	20	11D	PMI_RS01660	PMI0347	395217	396461	+	lysA	lysA	diaminopimelate decarboxylase
Unique	NC_010554	395926	84	2B	PMI_RS01660	PMI0347	395217	396461	+	lysA	lysA	diaminopimelate decarboxylase
Unique	NC_010554	395926	117	11D	PMI_RS01660	PMI0347	395217	396461	+	lysA	lysA	diaminopimelate decarboxylase
Unique	NC_010554	395958	33	2G	PMI_RS01660	PMI0347	395217	396461	+	lysA	lysA	diaminopimelate decarboxylase
Unique	NC_010554	396047	18	1G	PMI_RS01660	PMI0347	395217	396461	+	lysA	lysA	diaminopimelate decarboxylase
Unique	NC_010554	396079	73	7A	PMI_RS01660	PMI0347	395217	396461	+	lysA	lysA	diaminopimelate decarboxylase
Unique	NC_010554	396079	135	10D	PMI_RS01660	PMI0347	395217	396461	+	lysA	lysA	diaminopimelate decarboxylase
Unique	NC_010554	396127	42	5C	PMI_RS01660	PMI0347	395217	396461	+	lysA	lysA	diaminopimelate decarboxylase
Unique	NC_010554	396163	81	1D	PMI_RS01660	PMI0347	395217	396461	+	lysA	lysA	diaminopimelate decarboxylase
Unique	NC_010554	396203	84	3B	PMI_RS01660	PMI0347	395217	396461	+	lysA	lysA	diaminopimelate decarboxylase
Heuristic	NC_010554	396301	135	12F	PMI_RS01660	PMI0347	395217	396461	+	lysA	lysA	diaminopimelate decarboxylase
Unique	NC_010554	396328	153	10B	PMI_RS01660	PMI0347	395217	396461	+	lysA	lysA	diaminopimelate decarboxylase
Unique	NC_010554	396352	45	5E	PMI_RS01660	PMI0347	395217	396461	+	lysA	lysA	diaminopimelate decarboxylase
Heuristic	NC_010554	396398	186	12E	PMI_RS01660	PMI0347	395217	396461	+	lysA	lysA	diaminopimelate decarboxylase
Unique	NC_010554	396437	37	9D	PMI_RS01660	PMI0347	395217	396461	+	lysA	lysA	diaminopimelate decarboxylase
Unique	NC_010554	396437	105	1A	PMI_RS01660	PMI0347	395217	396461	+	lysA	lysA	diaminopimelate decarboxylase
Unique	NC_010554	396446	170	2F	PMI_RS01660	PMI0347	395217	396461	+	lysA	lysA	diaminopimelate decarboxylase
Unique	NC_010554	397067	186	3D	PMI_RS01665	PMI0348	396595	399042	-	fadE	fadE	acyl-coenzyme A dehydrogenase
Unique	NC_010554	397366	44	11A	PMI_RS01665	PMI0348	396595	399042	-	fadE	fadE	acyl-coenzyme A dehydrogenase
Unique	NC_010554	397391	170	4C	PMI_RS01665	PMI0348	396595	399042	-	fadE	fadE	acyl-coenzyme A dehydrogenase
Unique	NC_010554	397903	73	8F	PMI_RS01665	PMI0348	396595	399042	-	fadE	fadE	acyl-coenzyme A dehydrogenase
Unique	NC_010554	398791	46	3B	PMI_RS01665	PMI0348	396595	399042	-	fadE	fadE	acyl-coenzyme A dehydrogenase
Unique	NC_010554	398969	44	10D	PMI_RS01665	PMI0348	396595	399042	-	fadE	fadE	acyl-coenzyme A dehydrogenase
Unique	NC_010554	399864	64	7F	.
Unique	NC_010554	399907	172	9G	.
Unique	NC_010554	399974	5	5A	PMI_RS01675	PMI0350	399918	400685	+			putative amidotransferase
Unique	NC_010554	400251	8	10H	PMI_RS01675	PMI0350	399918	400685	+			putative amidotransferase
Unique	NC_010554	400581	156	2E	PMI_RS01675	PMI0350	399918	400685	+			putative amidotransferase
Unique	NC_010554	400751	178	10E	PMI_RS01680	PMI0351	400656	401408	-			putative exported protein
Heuristic	NC_010554	401205	58	10H	PMI_RS01680	PMI0351	400656	401408	-			putative exported protein
Unique	NC_010554	401431	34	3F	.
Unique	NC_010554	401456	116	8D	.
Unique	NC_010554	401511	37	9C	.
Unique	NC_010554	401910	78	3B	PMI_RS01685	PMI0352	401824	403164	+		nqrA	Na(+)-translocating NADH-quinone reductase subunit A
Unique	NC_010554	401919	59	6B	PMI_RS01685	PMI0352	401824	403164	+		nqrA	Na(+)-translocating NADH-quinone reductase subunit A
Unique	NC_010554	402081	153	3A	PMI_RS01685	PMI0352	401824	403164	+		nqrA	Na(+)-translocating NADH-quinone reductase subunit A
Unique	NC_010554	402292	173	11F	PMI_RS01685	PMI0352	401824	403164	+		nqrA	Na(+)-translocating NADH-quinone reductase subunit A
Unique	NC_010554	402366	19	1B	PMI_RS01685	PMI0352	401824	403164	+		nqrA	Na(+)-translocating NADH-quinone reductase subunit A
Heuristic	NC_010554	402375	40	3G	PMI_RS01685	PMI0352	401824	403164	+		nqrA	Na(+)-translocating NADH-quinone reductase subunit A
Unique	NC_010554	402442	37	2H	PMI_RS01685	PMI0352	401824	403164	+		nqrA	Na(+)-translocating NADH-quinone reductase subunit A
Unique	NC_010554	402446	24	11D	PMI_RS01685	PMI0352	401824	403164	+		nqrA	Na(+)-translocating NADH-quinone reductase subunit A
Unique	NC_010554	402493	83	6H	PMI_RS01685	PMI0352	401824	403164	+		nqrA	Na(+)-translocating NADH-quinone reductase subunit A
Unique	NC_010554	402648	122	1D	PMI_RS01685	PMI0352	401824	403164	+		nqrA	Na(+)-translocating NADH-quinone reductase subunit A
Unique	NC_010554	402652	147	11B	PMI_RS01685	PMI0352	401824	403164	+		nqrA	Na(+)-translocating NADH-quinone reductase subunit A
Unique	NC_010554	402660	68	1G	PMI_RS01685	PMI0352	401824	403164	+		nqrA	Na(+)-translocating NADH-quinone reductase subunit A
Unique	NC_010554	402767	60	11D	PMI_RS01685	PMI0352	401824	403164	+		nqrA	Na(+)-translocating NADH-quinone reductase subunit A
Unique	NC_010554	402801	157	3F	PMI_RS01685	PMI0352	401824	403164	+		nqrA	Na(+)-translocating NADH-quinone reductase subunit A
Unique	NC_010554	402825	140	10C	PMI_RS01685	PMI0352	401824	403164	+		nqrA	Na(+)-translocating NADH-quinone reductase subunit A
TPok_unique	NC_010554	402850	112	7H	PMI_RS01685	PMI0352	401824	403164	+		nqrA	Na(+)-translocating NADH-quinone reductase subunit A
Unique	NC_010554	402853	74	12C	PMI_RS01685	PMI0352	401824	403164	+		nqrA	Na(+)-translocating NADH-quinone reductase subunit A
Unique	NC_010554	402891	181	2D	PMI_RS01685	PMI0352	401824	403164	+		nqrA	Na(+)-translocating NADH-quinone reductase subunit A
Unique	NC_010554	402962	120	10H	PMI_RS01685	PMI0352	401824	403164	+		nqrA	Na(+)-translocating NADH-quinone reductase subunit A
Unique	NC_010554	403083	110	9D	PMI_RS01685	PMI0352	401824	403164	+		nqrA	Na(+)-translocating NADH-quinone reductase subunit A
TPok_unique	NC_010554	403091	20	10E	PMI_RS01685	PMI0352	401824	403164	+		nqrA	Na(+)-translocating NADH-quinone reductase subunit A
Unique	NC_010554	403091	132	2E	PMI_RS01685	PMI0352	401824	403164	+		nqrA	Na(+)-translocating NADH-quinone reductase subunit A
Unique	NC_010554	403137	185	8A	PMI_RS01685	PMI0352	401824	403164	+		nqrA	Na(+)-translocating NADH-quinone reductase subunit A
Unique	NC_010554	403197	20	6G	PMI_RS01690	PMI0353	403168	404406	+		nqrB	Na(+)-translocating NADH-quinone reductase subunit B
Unique	NC_010554	403308	18	6E	PMI_RS01690	PMI0353	403168	404406	+		nqrB	Na(+)-translocating NADH-quinone reductase subunit B
Unique	NC_010554	403427	14	5C	PMI_RS01690	PMI0353	403168	404406	+		nqrB	Na(+)-translocating NADH-quinone reductase subunit B
Heuristic	NC_010554	403429	45	8G	PMI_RS01690	PMI0353	403168	404406	+		nqrB	Na(+)-translocating NADH-quinone reductase subunit B
Unique	NC_010554	403443	108	12C	PMI_RS01690	PMI0353	403168	404406	+		nqrB	Na(+)-translocating NADH-quinone reductase subunit B
Unique	NC_010554	404104	191	1G	PMI_RS01690	PMI0353	403168	404406	+		nqrB	Na(+)-translocating NADH-quinone reductase subunit B
Heuristic	NC_010554	404256	110	6D	PMI_RS01690	PMI0353	403168	404406	+		nqrB	Na(+)-translocating NADH-quinone reductase subunit B
Unique	NC_010554	404256	18	7E	PMI_RS01690	PMI0353	403168	404406	+		nqrB	Na(+)-translocating NADH-quinone reductase subunit B
Unique	NC_010554	404449	10	11F	PMI_RS01695	PMI0354	404399	405184	+		nqrC	Na+-translocating NADH-quinone reductase subunit C
Unique	NC_010554	404698	37	5A	PMI_RS01695	PMI0354	404399	405184	+		nqrC	Na+-translocating NADH-quinone reductase subunit C
Unique	NC_010554	404859	13	5H	PMI_RS01695	PMI0354	404399	405184	+		nqrC	Na+-translocating NADH-quinone reductase subunit C
Unique	NC_010554	404992	32	1F	PMI_RS01695	PMI0354	404399	405184	+		nqrC	Na+-translocating NADH-quinone reductase subunit C
Unique	NC_010554	405107	20	3A	PMI_RS01695	PMI0354	404399	405184	+		nqrC	Na+-translocating NADH-quinone reductase subunit C
Unique	NC_010554	405107	161	5C	PMI_RS01695	PMI0354	404399	405184	+		nqrC	Na+-translocating NADH-quinone reductase subunit C
Heuristic	NC_010554	405272	61	10B	PMI_RS01700	PMI0355	405177	405806	+		nqrD	Na+-translocating NADH-quinone reductase subunit D
Unique	NC_010554	405370	21	4G	PMI_RS01700	PMI0355	405177	405806	+		nqrD	Na+-translocating NADH-quinone reductase subunit D
Unique	NC_010554	405386	83	5A	PMI_RS01700	PMI0355	405177	405806	+		nqrD	Na+-translocating NADH-quinone reductase subunit D
Unique	NC_010554	405454	108	10G	PMI_RS01700	PMI0355	405177	405806	+		nqrD	Na+-translocating NADH-quinone reductase subunit D
Unique	NC_010554	405467	17	8F	PMI_RS01700	PMI0355	405177	405806	+		nqrD	Na+-translocating NADH-quinone reductase subunit D
Unique	NC_010554	405471	35	12G	PMI_RS01700	PMI0355	405177	405806	+		nqrD	Na+-translocating NADH-quinone reductase subunit D
Unique	NC_010554	405507	35	8F	PMI_RS01700	PMI0355	405177	405806	+		nqrD	Na+-translocating NADH-quinone reductase subunit D
Unique	NC_010554	405513	42	8G	PMI_RS01700	PMI0355	405177	405806	+		nqrD	Na+-translocating NADH-quinone reductase subunit D
Heuristic	NC_010554	405638	69	11A	PMI_RS01700	PMI0355	405177	405806	+		nqrD	Na+-translocating NADH-quinone reductase subunit D
Unique	NC_010554	405656	6	1F	PMI_RS01700	PMI0355	405177	405806	+		nqrD	Na+-translocating NADH-quinone reductase subunit D
Unique	NC_010554	405716	67	3B	PMI_RS01700	PMI0355	405177	405806	+		nqrD	Na+-translocating NADH-quinone reductase subunit D
Unique	NC_010554	405779	53	7D	PMI_RS01700	PMI0355	405177	405806	+		nqrD	Na+-translocating NADH-quinone reductase subunit D
APok_unique	NC_010554	405805	84	7A	PMI_RS01700	PMI0355	405177	405806	+		nqrD	Na+-translocating NADH-quinone reductase subunit D
Unique	NC_010554	405822	83	9G	PMI_RS01705	PMI0356	405812	406408	+	nqrE	nqrE	Na+-translocating NADH-quinone reductase subunit E
Unique	NC_010554	405822	136	3H	PMI_RS01705	PMI0356	405812	406408	+	nqrE	nqrE	Na+-translocating NADH-quinone reductase subunit E
Unique	NC_010554	405826	34	7C	PMI_RS01705	PMI0356	405812	406408	+	nqrE	nqrE	Na+-translocating NADH-quinone reductase subunit E
Unique	NC_010554	405880	85	1B	PMI_RS01705	PMI0356	405812	406408	+	nqrE	nqrE	Na+-translocating NADH-quinone reductase subunit E
Unique	NC_010554	405934	71	4G	PMI_RS01705	PMI0356	405812	406408	+	nqrE	nqrE	Na+-translocating NADH-quinone reductase subunit E
Unique	NC_010554	405934	138	4B	PMI_RS01705	PMI0356	405812	406408	+	nqrE	nqrE	Na+-translocating NADH-quinone reductase subunit E
Unique	NC_010554	405996	14	6F	PMI_RS01705	PMI0356	405812	406408	+	nqrE	nqrE	Na+-translocating NADH-quinone reductase subunit E
Unique	NC_010554	406000	121	5F	PMI_RS01705	PMI0356	405812	406408	+	nqrE	nqrE	Na+-translocating NADH-quinone reductase subunit E
Unique	NC_010554	406113	112	4G	PMI_RS01705	PMI0356	405812	406408	+	nqrE	nqrE	Na+-translocating NADH-quinone reductase subunit E
Unique	NC_010554	406175	126	1A	PMI_RS01705	PMI0356	405812	406408	+	nqrE	nqrE	Na+-translocating NADH-quinone reductase subunit E
Unique	NC_010554	406318	81	10F	PMI_RS01705	PMI0356	405812	406408	+	nqrE	nqrE	Na+-translocating NADH-quinone reductase subunit E
Unique	NC_010554	406375	7	1D	PMI_RS01705	PMI0356	405812	406408	+	nqrE	nqrE	Na+-translocating NADH-quinone reductase subunit E
Unique	NC_010554	406437	120	10C	PMI_RS01710	PMI0357	406425	407651	+	nqrF	nqrF	Na(+)-translocating NADH-quinone reductase subunit F
Unique	NC_010554	406667	116	12H	PMI_RS01710	PMI0357	406425	407651	+	nqrF	nqrF	Na(+)-translocating NADH-quinone reductase subunit F
Unique	NC_010554	406734	169	12A	PMI_RS01710	PMI0357	406425	407651	+	nqrF	nqrF	Na(+)-translocating NADH-quinone reductase subunit F
Unique	NC_010554	406787	134	6B	PMI_RS01710	PMI0357	406425	407651	+	nqrF	nqrF	Na(+)-translocating NADH-quinone reductase subunit F
Unique	NC_010554	407312	35	9F	PMI_RS01710	PMI0357	406425	407651	+	nqrF	nqrF	Na(+)-translocating NADH-quinone reductase subunit F
Unique	NC_010554	407606	63	2A	PMI_RS01710	PMI0357	406425	407651	+	nqrF	nqrF	Na(+)-translocating NADH-quinone reductase subunit F
Unique	NC_010554	407998	12	11A	PMI_RS01715	PMI0358	407737	408759	+		apbE	thiamine biosynthesis lipoprotein
Unique	NC_010554	408245	90	2G	PMI_RS01715	PMI0358	407737	408759	+		apbE	thiamine biosynthesis lipoprotein
TPok_unique	NC_010554	408326	65	9B	PMI_RS01715	PMI0358	407737	408759	+		apbE	thiamine biosynthesis lipoprotein
Unique	NC_010554	408367	66	10E	PMI_RS01715	PMI0358	407737	408759	+		apbE	thiamine biosynthesis lipoprotein
Unique	NC_010554	408817	171	1D	PMI_RS01720	PMI0359	408779	409006	+	nqrM		putative exported protein
Unique	NC_010554	408841	20	3B	PMI_RS01720	PMI0359	408779	409006	+	nqrM		putative exported protein
Unique	NC_010554	408846	25	10F	PMI_RS01720	PMI0359	408779	409006	+	nqrM		putative exported protein
Unique	NC_010554	408896	18	1H	PMI_RS01720	PMI0359	408779	409006	+	nqrM		putative exported protein
Unique	NC_010554	409003	113	11C	PMI_RS01720	PMI0359	408779	409006	+	nqrM		putative exported protein
Unique	NC_010554	409033	46	6G	.
Unique	NC_010554	409575	26	1H	PMI_RS01730	PMI0361	409469	410341	-			putative phosphodiesterase
Unique	NC_010554	409917	173	9D	PMI_RS01730	PMI0361	409469	410341	-			putative phosphodiesterase
Unique	NC_010554	410305	146	9G	PMI_RS01730	PMI0361	409469	410341	-			putative phosphodiesterase
Unique	NC_010554	410648	36	11A	PMI_RS01735	PMI0362	410577	411632	+	dinB	dinB	DNA polymerase IV
Unique	NC_010554	410771	54	2F	PMI_RS01735	PMI0362	410577	411632	+	dinB	dinB	DNA polymerase IV
Unique	NC_010554	410893	33	12B	PMI_RS01735	PMI0362	410577	411632	+	dinB	dinB	DNA polymerase IV
Unique	NC_010554	411821	156	7E	PMI_RS01740	PMI0363	411709	413871	-			TonB-dependent ferric siderophore receptor
Unique	NC_010554	412002	189	12F	PMI_RS01740	PMI0363	411709	413871	-			TonB-dependent ferric siderophore receptor
Unique	NC_010554	412159	20	5F	PMI_RS01740	PMI0363	411709	413871	-			TonB-dependent ferric siderophore receptor
Unique	NC_010554	412840	124	10H	PMI_RS01740	PMI0363	411709	413871	-			TonB-dependent ferric siderophore receptor
Unique	NC_010554	413668	115	2H	PMI_RS01740	PMI0363	411709	413871	-			TonB-dependent ferric siderophore receptor
Unique	NC_010554	413672	73	1G	PMI_RS01740	PMI0363	411709	413871	-			TonB-dependent ferric siderophore receptor
Unique	NC_010554	413918	68	1D	.
Unique	NC_010554	414158	186	11D	PMI_RS01745	PMI0364	414121	415578	-		pepD	aminoacyl-histidine dipeptidase
Unique	NC_010554	414176	65	3B	PMI_RS01745	PMI0364	414121	415578	-		pepD	aminoacyl-histidine dipeptidase
Unique	NC_010554	414244	49	12F	PMI_RS01745	PMI0364	414121	415578	-		pepD	aminoacyl-histidine dipeptidase
Unique	NC_010554	414530	18	3B	PMI_RS01745	PMI0364	414121	415578	-		pepD	aminoacyl-histidine dipeptidase
Unique	NC_010554	414619	74	3E	PMI_RS01745	PMI0364	414121	415578	-		pepD	aminoacyl-histidine dipeptidase
Unique	NC_010554	414667	70	1H	PMI_RS01745	PMI0364	414121	415578	-		pepD	aminoacyl-histidine dipeptidase
Unique	NC_010554	414854	119	3C	PMI_RS01745	PMI0364	414121	415578	-		pepD	aminoacyl-histidine dipeptidase
Unique	NC_010554	415030	185	10D	PMI_RS01745	PMI0364	414121	415578	-		pepD	aminoacyl-histidine dipeptidase
Unique	NC_010554	415199	183	1B	PMI_RS01745	PMI0364	414121	415578	-		pepD	aminoacyl-histidine dipeptidase
Unique	NC_010554	415568	13	11G	PMI_RS01745	PMI0364	414121	415578	-		pepD	aminoacyl-histidine dipeptidase
Unique	NC_010554	415614	1	3G	.
Unique	NC_010554	415643	85	10D	.
Unique	NC_010554	415643	156	10A	.
Unique	NC_010554	415914	145	4E	.
Heuristic	NC_010554	415918	172	2G	.
Unique	NC_010554	415945	139	5E	PMI_RS01750	PMI0366	415932	416393	+	gpt	gpt	xanthine-guanine phosphoribosyltransferase
Unique	NC_010554	415952	82	6E	PMI_RS01750	PMI0366	415932	416393	+	gpt	gpt	xanthine-guanine phosphoribosyltransferase
Unique	NC_010554	415952	145	11F	PMI_RS01750	PMI0366	415932	416393	+	gpt	gpt	xanthine-guanine phosphoribosyltransferase
Heuristic	NC_010554	415962	28	9A	PMI_RS01750	PMI0366	415932	416393	+	gpt	gpt	xanthine-guanine phosphoribosyltransferase
Unique	NC_010554	416003	172	4A	PMI_RS01750	PMI0366	415932	416393	+	gpt	gpt	xanthine-guanine phosphoribosyltransferase
Unique	NC_010554	416051	62	2D	PMI_RS01750	PMI0366	415932	416393	+	gpt	gpt	xanthine-guanine phosphoribosyltransferase
Unique	NC_010554	416066	12	11G	PMI_RS01750	PMI0366	415932	416393	+	gpt	gpt	xanthine-guanine phosphoribosyltransferase
Unique	NC_010554	416115	14	1A	PMI_RS01750	PMI0366	415932	416393	+	gpt	gpt	xanthine-guanine phosphoribosyltransferase
Unique	NC_010554	416119	26	3A	PMI_RS01750	PMI0366	415932	416393	+	gpt	gpt	xanthine-guanine phosphoribosyltransferase
Unique	NC_010554	416208	92	11H	PMI_RS01750	PMI0366	415932	416393	+	gpt	gpt	xanthine-guanine phosphoribosyltransferase
Unique	NC_010554	416410	86	10F	.
Unique	NC_010554	416421	36	6C	.
Unique	NC_010554	416722	13	12B	PMI_RS01755	PMI0367	416626	417876	+	frsA	yafA	putative esterase
TPok_nonunique	NC_010554	416790	140	10H	PMI_RS01755	PMI0367	416626	417876	+	frsA	yafA	putative esterase
Unique	NC_010554	417081	26	3G	PMI_RS01755	PMI0367	416626	417876	+	frsA	yafA	putative esterase
Unique	NC_010554	417244	59	7G	PMI_RS01755	PMI0367	416626	417876	+	frsA	yafA	putative esterase
Unique	NC_010554	417621	42	3A	PMI_RS01755	PMI0367	416626	417876	+	frsA	yafA	putative esterase
Unique	NC_010554	417879	72	1D	.
Unique	NC_010554	417924	185	6H	.
Unique	NC_010554	417986	83	5E	PMI_RS01760	PMI0368	417948	418349	+	crl	crl	curlin genes transcriptional regulator
Unique	NC_010554	418004	129	10H	PMI_RS01760	PMI0368	417948	418349	+	crl	crl	curlin genes transcriptional regulator
Heuristic	NC_010554	418014	82	1A	PMI_RS01760	PMI0368	417948	418349	+	crl	crl	curlin genes transcriptional regulator
Heuristic	NC_010554	418148	136	4D	PMI_RS01760	PMI0368	417948	418349	+	crl	crl	curlin genes transcriptional regulator
Unique	NC_010554	418148	96	3G	PMI_RS01760	PMI0368	417948	418349	+	crl	crl	curlin genes transcriptional regulator
Unique	NC_010554	418159	112	9C	PMI_RS01760	PMI0368	417948	418349	+	crl	crl	curlin genes transcriptional regulator
Unique	NC_010554	418205	41	2D	PMI_RS01760	PMI0368	417948	418349	+	crl	crl	curlin genes transcriptional regulator
Unique	NC_010554	418235	163	10C	PMI_RS01760	PMI0368	417948	418349	+	crl	crl	curlin genes transcriptional regulator
Unique	NC_010554	418747	5	3E	PMI_RS01765	PMI0369	418462	419565	+	proB	proB	glutamate 5-kinase
Unique	NC_010554	418785	154	5D	PMI_RS01765	PMI0369	418462	419565	+	proB	proB	glutamate 5-kinase
Unique	NC_010554	419055	6	8F	PMI_RS01765	PMI0369	418462	419565	+	proB	proB	glutamate 5-kinase
Unique	NC_010554	419185	26	6G	PMI_RS01765	PMI0369	418462	419565	+	proB	proB	glutamate 5-kinase
Unique	NC_010554	419450	23	7G	PMI_RS01765	PMI0369	418462	419565	+	proB	proB	glutamate 5-kinase
Unique	NC_010554	419472	135	11C	PMI_RS01765	PMI0369	418462	419565	+	proB	proB	glutamate 5-kinase
Unique	NC_010554	419577	160	12F	PMI_RS01770	PMI0370	419577	420830	+	proA	proA	gamma-glutamyl phosphate reductase
Unique	NC_010554	420162	27	12G	PMI_RS01770	PMI0370	419577	420830	+	proA	proA	gamma-glutamyl phosphate reductase
Unique	NC_010554	420191	77	5E	PMI_RS01770	PMI0370	419577	420830	+	proA	proA	gamma-glutamyl phosphate reductase
Unique	NC_010554	420195	17	5D	PMI_RS01770	PMI0370	419577	420830	+	proA	proA	gamma-glutamyl phosphate reductase
Unique	NC_010554	420200	34	8B	PMI_RS01770	PMI0370	419577	420830	+	proA	proA	gamma-glutamyl phosphate reductase
Unique	NC_010554	420336	11	4E	PMI_RS01770	PMI0370	419577	420830	+	proA	proA	gamma-glutamyl phosphate reductase
Unique	NC_010554	420386	4	6C	PMI_RS01770	PMI0370	419577	420830	+	proA	proA	gamma-glutamyl phosphate reductase
Unique	NC_010554	420681	18	2C	PMI_RS01770	PMI0370	419577	420830	+	proA	proA	gamma-glutamyl phosphate reductase
Unique	NC_010554	420738	153	7A	PMI_RS01770	PMI0370	419577	420830	+	proA	proA	gamma-glutamyl phosphate reductase
Heuristic	NC_010554	420790	143	8E	PMI_RS01770	PMI0370	419577	420830	+	proA	proA	gamma-glutamyl phosphate reductase
Unique	NC_010554	420816	151	4E	PMI_RS01770	PMI0370	419577	420830	+	proA	proA	gamma-glutamyl phosphate reductase
Unique	NC_010554	420848	58	9G	.
Unique	NC_010554	420863	187	10D	.
Unique	NC_010554	421107	159	4C	PMI_RS01775	PMI0371	420975	421487	+	aroL	aroL	shikimate kinase
Unique	NC_010554	421243	106	1D	PMI_RS01775	PMI0371	420975	421487	+	aroL	aroL	shikimate kinase
Unique	NC_010554	421320	181	9D	PMI_RS01775	PMI0371	420975	421487	+	aroL	aroL	shikimate kinase
Unique	NC_010554	421402	67	4A	PMI_RS01775	PMI0371	420975	421487	+	aroL	aroL	shikimate kinase
Unique	NC_010554	421546	38	10G	.
Unique	NC_010554	421660	116	9G	PMI_RS01780	PMI0372	421591	423750	+	aas	aas	Aas bifunctional protein
Unique	NC_010554	421725	83	11E	PMI_RS01780	PMI0372	421591	423750	+	aas	aas	Aas bifunctional protein
Unique	NC_010554	421737	121	4B	PMI_RS01780	PMI0372	421591	423750	+	aas	aas	Aas bifunctional protein
Unique	NC_010554	422235	105	5C	PMI_RS01780	PMI0372	421591	423750	+	aas	aas	Aas bifunctional protein
Unique	NC_010554	422299	65	12F	PMI_RS01780	PMI0372	421591	423750	+	aas	aas	Aas bifunctional protein
Unique	NC_010554	422335	185	6E	PMI_RS01780	PMI0372	421591	423750	+	aas	aas	Aas bifunctional protein
Unique	NC_010554	422462	18	9H	PMI_RS01780	PMI0372	421591	423750	+	aas	aas	Aas bifunctional protein
Unique	NC_010554	422563	76	2F	PMI_RS01780	PMI0372	421591	423750	+	aas	aas	Aas bifunctional protein
Unique	NC_010554	422658	19	9A	PMI_RS01780	PMI0372	421591	423750	+	aas	aas	Aas bifunctional protein
Unique	NC_010554	422719	70	9H	PMI_RS01780	PMI0372	421591	423750	+	aas	aas	Aas bifunctional protein
TPok_nonunique	NC_010554	422877	21	2A	PMI_RS01780	PMI0372	421591	423750	+	aas	aas	Aas bifunctional protein
Unique	NC_010554	423029	174	12C	PMI_RS01780	PMI0372	421591	423750	+	aas	aas	Aas bifunctional protein
Unique	NC_010554	424193	78	12B	PMI_RS01785	PMI0373	423750	424952	+	lplT		MFS-family transporter
Unique	NC_010554	426665	67	6H	PMI_RS01795	PMI0375	425599	426666	+	recA	recA	protein RecA (recombinase A)
Unique	NC_010554	426665	132	8C	PMI_RS01795	PMI0375	425599	426666	+	recA	recA	protein RecA (recombinase A)
Unique	NC_010554	426669	90	12H	.
Unique	NC_010554	427373	12	12G	.
Unique	NC_010554	430204	135	9D	.
Unique	NC_010554	430232	86	5B	.
Unique	NC_010554	430246	162	7F	.
Unique	NC_010554	430250	90	1D	.
Unique	NC_010554	430250	179	3B	.
Unique	NC_010554	430312	44	9H	.
Unique	NC_010554	430314	17	1C	.
Unique	NC_010554	430349	27	10H	.
Unique	NC_010554	430349	161	3E	.
Unique	NC_010554	430465	10	2G	PMI_RS01805	PMI0377	430412	430600	+	csrA	csrA/rsmA	carbon storage regulator
Unique	NC_010554	430592	5	4B	PMI_RS01805	PMI0377	430412	430600	+	csrA	csrA/rsmA	carbon storage regulator
Unique	NC_010554	430592	167	6A	PMI_RS01805	PMI0377	430412	430600	+	csrA	csrA/rsmA	carbon storage regulator
Unique	NC_010554	430596	155	9E	PMI_RS01805	PMI0377	430412	430600	+	csrA	csrA/rsmA	carbon storage regulator
Heuristic	NC_010554	430599	107	1B	PMI_RS01805	PMI0377	430412	430600	+	csrA	csrA/rsmA	carbon storage regulator
Unique	NC_010554	430898	177	7D	.
TPok_nonunique	NC_010554	431269	93	4H	.
Unique	NC_010554	431311	158	2C	.
Unique	NC_010554	431325	190	4G	.
Unique	NC_010554	431546	5	5G	.
Unique	NC_010554	431548	84	4C	.
Heuristic	NC_010554	431559	59	11G	.
Unique	NC_010554	431718	143	3C	.
Unique	NC_010554	431720	13	2C	.
Unique	NC_010554	432838	116	7G	PMI_RS01835	PMI0378	431843	433423	+	gshA	gshA	glutamate--cysteine ligase
Unique	NC_010554	433422	27	4B	PMI_RS01835	PMI0378	431843	433423	+	gshA	gshA	glutamate--cysteine ligase
Unique	NC_010554	433765	29	6D	PMI_RS01840	PMI0379	433589	434104	+	luxS	luxS	S-ribosylhomocysteine lyase
Unique	NC_010554	433765	109	12A	PMI_RS01840	PMI0379	433589	434104	+	luxS	luxS	S-ribosylhomocysteine lyase
Unique	NC_010554	433792	118	4B	PMI_RS01840	PMI0379	433589	434104	+	luxS	luxS	S-ribosylhomocysteine lyase
Unique	NC_010554	434118	20	2E	.
Unique	NC_010554	434135	191	11A	.
Unique	NC_010554	434189	121	3F	.
Unique	NC_010554	434445	175	7G	PMI_RS01845	PMI0380	434235	435509	-			putative transporter of ion substrates
Unique	NC_010554	434500	80	9G	PMI_RS01845	PMI0380	434235	435509	-			putative transporter of ion substrates
Unique	NC_010554	434545	54	5F	PMI_RS01845	PMI0380	434235	435509	-			putative transporter of ion substrates
Unique	NC_010554	434889	77	2D	PMI_RS01845	PMI0380	434235	435509	-			putative transporter of ion substrates
Unique	NC_010554	435303	45	1F	PMI_RS01845	PMI0380	434235	435509	-			putative transporter of ion substrates
TPok_unique	NC_010554	435475	9	8G	PMI_RS01845	PMI0380	434235	435509	-			putative transporter of ion substrates
Unique	NC_010554	435475	115	8H	PMI_RS01845	PMI0380	434235	435509	-			putative transporter of ion substrates
Unique	NC_010554	436360	145	3B	.
Unique	NC_010554	436372	70	4D	.
Unique	NC_010554	439966	163	5G	PMI_RS01875	PMI0386	439674	440027	+	rplS	rplS	50S ribosomal subunit protein L19
APok_unique	NC_010554	440004	123	7E	PMI_RS01875	PMI0386	439674	440027	+	rplS	rplS	50S ribosomal subunit protein L19
Unique	NC_010554	440016	175	11D	PMI_RS01875	PMI0386	439674	440027	+	rplS	rplS	50S ribosomal subunit protein L19
Unique	NC_010554	440029	31	7A	.
Unique	NC_010554	440029	166	1C	.
Unique	NC_010554	440052	82	6C	.
Unique	NC_010554	441738	153	12H	PMI_RS01885	PMI0388	441609	442733	+	tyrA	tyrA	T-protein
Unique	NC_010554	442014	18	9H	PMI_RS01885	PMI0388	441609	442733	+	tyrA	tyrA	T-protein
Unique	NC_010554	442610	21	2C	PMI_RS01885	PMI0388	441609	442733	+	tyrA	tyrA	T-protein
Unique	NC_010554	442610	164	11F	PMI_RS01885	PMI0388	441609	442733	+	tyrA	tyrA	T-protein
Unique	NC_010554	442669	20	5G	PMI_RS01885	PMI0388	441609	442733	+	tyrA	tyrA	T-protein
Unique	NC_010554	444436	161	10A	PMI_RS01890	PMI0389	443584	444924	+		dcuB	anaerobic C4-dicarboxylate transporter
Unique	NC_010554	444907	180	9E	PMI_RS01890	PMI0389	443584	444924	+		dcuB	anaerobic C4-dicarboxylate transporter
Unique	NC_010554	444936	166	11C	.
Unique	NC_010554	444947	19	11H	.
Unique	NC_010554	445318	35	7B	PMI_RS01895	PMI0390	445018	446175	-	pheA	pheA	chorismate mutase / prephenate dehydratase; P-protein
TPok_unique	NC_010554	445585	17	8D	PMI_RS01895	PMI0390	445018	446175	-	pheA	pheA	chorismate mutase / prephenate dehydratase; P-protein
Unique	NC_010554	445604	8	10A	PMI_RS01895	PMI0390	445018	446175	-	pheA	pheA	chorismate mutase / prephenate dehydratase; P-protein
Unique	NC_010554	445661	170	4C	PMI_RS01895	PMI0390	445018	446175	-	pheA	pheA	chorismate mutase / prephenate dehydratase; P-protein
Unique	NC_010554	445708	135	2H	PMI_RS01895	PMI0390	445018	446175	-	pheA	pheA	chorismate mutase / prephenate dehydratase; P-protein
Unique	NC_010554	446065	185	10C	PMI_RS01895	PMI0390	445018	446175	-	pheA	pheA	chorismate mutase / prephenate dehydratase; P-protein
Unique	NC_010554	446105	144	11E	PMI_RS01895	PMI0390	445018	446175	-	pheA	pheA	chorismate mutase / prephenate dehydratase; P-protein
Unique	NC_010554	446108	84	11F	PMI_RS01895	PMI0390	445018	446175	-	pheA	pheA	chorismate mutase / prephenate dehydratase; P-protein
Unique	NC_010554	446294	145	5D	.
Unique	NC_010554	446336	160	9D	.
Unique	NC_010554	446338	6	11G	.
Unique	NC_010554	446353	150	4A	.
APok_unique	NC_010554	446362	162	3B	.
TPok_unique	NC_010554	446362	45	12G	.
Unique	NC_010554	446364	138	6C	.
Unique	NC_010554	446368	191	8F	.
Unique	NC_010554	446996	144	8H	.
Unique	NC_010554	447942	18	8B	.
Unique	NC_010554	447955	157	2C	PMI_RS01910	PMI0393	447955	448932	+	rluD	rluD	ribosomal large subunit pseudouridine synthase D
Unique	NC_010554	448014	83	6E	PMI_RS01910	PMI0393	447955	448932	+	rluD	rluD	ribosomal large subunit pseudouridine synthase D
Unique	NC_010554	448062	117	4D	PMI_RS01910	PMI0393	447955	448932	+	rluD	rluD	ribosomal large subunit pseudouridine synthase D
Unique	NC_010554	448210	23	6H	PMI_RS01910	PMI0393	447955	448932	+	rluD	rluD	ribosomal large subunit pseudouridine synthase D
Unique	NC_010554	448354	9	3H	PMI_RS01910	PMI0393	447955	448932	+	rluD	rluD	ribosomal large subunit pseudouridine synthase D
Unique	NC_010554	448431	80	5C	PMI_RS01910	PMI0393	447955	448932	+	rluD	rluD	ribosomal large subunit pseudouridine synthase D
Unique	NC_010554	448440	7	11C	PMI_RS01910	PMI0393	447955	448932	+	rluD	rluD	ribosomal large subunit pseudouridine synthase D
Unique	NC_010554	448767	3	6F	PMI_RS01910	PMI0393	447955	448932	+	rluD	rluD	ribosomal large subunit pseudouridine synthase D
Unique	NC_010554	448814	17	11F	PMI_RS01910	PMI0393	447955	448932	+	rluD	rluD	ribosomal large subunit pseudouridine synthase D
Unique	NC_010554	449564	2	9F	PMI_RS01915	PMI0394	448933	449664	+	pgeF		conserved hypothetical protein
Unique	NC_010554	449700	86	2G	.
Unique	NC_010554	449894	59	10E	PMI_RS01920	PMI0395	449810	452386	+	clpB	clpB	chaperone ClpB (heat-shock protein F84.1)
Unique	NC_010554	449896	107	4E	PMI_RS01920	PMI0395	449810	452386	+	clpB	clpB	chaperone ClpB (heat-shock protein F84.1)
Unique	NC_010554	449905	179	4B	PMI_RS01920	PMI0395	449810	452386	+	clpB	clpB	chaperone ClpB (heat-shock protein F84.1)
Unique	NC_010554	449959	27	5F	PMI_RS01920	PMI0395	449810	452386	+	clpB	clpB	chaperone ClpB (heat-shock protein F84.1)
Unique	NC_010554	450013	92	6H	PMI_RS01920	PMI0395	449810	452386	+	clpB	clpB	chaperone ClpB (heat-shock protein F84.1)
Unique	NC_010554	450100	64	6F	PMI_RS01920	PMI0395	449810	452386	+	clpB	clpB	chaperone ClpB (heat-shock protein F84.1)
Unique	NC_010554	450100	156	12B	PMI_RS01920	PMI0395	449810	452386	+	clpB	clpB	chaperone ClpB (heat-shock protein F84.1)
Unique	NC_010554	450148	13	3H	PMI_RS01920	PMI0395	449810	452386	+	clpB	clpB	chaperone ClpB (heat-shock protein F84.1)
Heuristic	NC_010554	450187	115	6A	PMI_RS01920	PMI0395	449810	452386	+	clpB	clpB	chaperone ClpB (heat-shock protein F84.1)
Unique	NC_010554	450223	168	1F	PMI_RS01920	PMI0395	449810	452386	+	clpB	clpB	chaperone ClpB (heat-shock protein F84.1)
Unique	NC_010554	450391	31	7D	PMI_RS01920	PMI0395	449810	452386	+	clpB	clpB	chaperone ClpB (heat-shock protein F84.1)
Unique	NC_010554	450418	20	11D	PMI_RS01920	PMI0395	449810	452386	+	clpB	clpB	chaperone ClpB (heat-shock protein F84.1)
Unique	NC_010554	450443	84	12A	PMI_RS01920	PMI0395	449810	452386	+	clpB	clpB	chaperone ClpB (heat-shock protein F84.1)
Unique	NC_010554	450544	85	2B	PMI_RS01920	PMI0395	449810	452386	+	clpB	clpB	chaperone ClpB (heat-shock protein F84.1)
Unique	NC_010554	450586	91	1H	PMI_RS01920	PMI0395	449810	452386	+	clpB	clpB	chaperone ClpB (heat-shock protein F84.1)
Heuristic	NC_010554	450653	58	6F	PMI_RS01920	PMI0395	449810	452386	+	clpB	clpB	chaperone ClpB (heat-shock protein F84.1)
Heuristic	NC_010554	450656	135	5D	PMI_RS01920	PMI0395	449810	452386	+	clpB	clpB	chaperone ClpB (heat-shock protein F84.1)
Heuristic	NC_010554	450757	101	4A	PMI_RS01920	PMI0395	449810	452386	+	clpB	clpB	chaperone ClpB (heat-shock protein F84.1)
Unique	NC_010554	450898	80	8E	PMI_RS01920	PMI0395	449810	452386	+	clpB	clpB	chaperone ClpB (heat-shock protein F84.1)
Unique	NC_010554	450950	169	5B	PMI_RS01920	PMI0395	449810	452386	+	clpB	clpB	chaperone ClpB (heat-shock protein F84.1)
Unique	NC_010554	450988	178	2C	PMI_RS01920	PMI0395	449810	452386	+	clpB	clpB	chaperone ClpB (heat-shock protein F84.1)
Unique	NC_010554	451012	159	9G	PMI_RS01920	PMI0395	449810	452386	+	clpB	clpB	chaperone ClpB (heat-shock protein F84.1)
Heuristic	NC_010554	451045	129	6B	PMI_RS01920	PMI0395	449810	452386	+	clpB	clpB	chaperone ClpB (heat-shock protein F84.1)
Unique	NC_010554	451173	115	6B	PMI_RS01920	PMI0395	449810	452386	+	clpB	clpB	chaperone ClpB (heat-shock protein F84.1)
Unique	NC_010554	451178	121	12B	PMI_RS01920	PMI0395	449810	452386	+	clpB	clpB	chaperone ClpB (heat-shock protein F84.1)
Unique	NC_010554	451183	130	3B	PMI_RS01920	PMI0395	449810	452386	+	clpB	clpB	chaperone ClpB (heat-shock protein F84.1)
Unique	NC_010554	451232	17	6H	PMI_RS01920	PMI0395	449810	452386	+	clpB	clpB	chaperone ClpB (heat-shock protein F84.1)
Unique	NC_010554	451267	169	12B	PMI_RS01920	PMI0395	449810	452386	+	clpB	clpB	chaperone ClpB (heat-shock protein F84.1)
Unique	NC_010554	451317	88	10E	PMI_RS01920	PMI0395	449810	452386	+	clpB	clpB	chaperone ClpB (heat-shock protein F84.1)
Unique	NC_010554	451336	140	1D	PMI_RS01920	PMI0395	449810	452386	+	clpB	clpB	chaperone ClpB (heat-shock protein F84.1)
Unique	NC_010554	451373	37	5H	PMI_RS01920	PMI0395	449810	452386	+	clpB	clpB	chaperone ClpB (heat-shock protein F84.1)
Unique	NC_010554	451373	157	12C	PMI_RS01920	PMI0395	449810	452386	+	clpB	clpB	chaperone ClpB (heat-shock protein F84.1)
Unique	NC_010554	451402	70	7B	PMI_RS01920	PMI0395	449810	452386	+	clpB	clpB	chaperone ClpB (heat-shock protein F84.1)
Unique	NC_010554	451445	122	6E	PMI_RS01920	PMI0395	449810	452386	+	clpB	clpB	chaperone ClpB (heat-shock protein F84.1)
Unique	NC_010554	451511	49	6H	PMI_RS01920	PMI0395	449810	452386	+	clpB	clpB	chaperone ClpB (heat-shock protein F84.1)
Unique	NC_010554	451540	18	10D	PMI_RS01920	PMI0395	449810	452386	+	clpB	clpB	chaperone ClpB (heat-shock protein F84.1)
TPok_unique	NC_010554	451615	177	10A	PMI_RS01920	PMI0395	449810	452386	+	clpB	clpB	chaperone ClpB (heat-shock protein F84.1)
Unique	NC_010554	451615	77	4G	PMI_RS01920	PMI0395	449810	452386	+	clpB	clpB	chaperone ClpB (heat-shock protein F84.1)
Unique	NC_010554	451837	2	10G	PMI_RS01920	PMI0395	449810	452386	+	clpB	clpB	chaperone ClpB (heat-shock protein F84.1)
Unique	NC_010554	452033	6	3E	PMI_RS01920	PMI0395	449810	452386	+	clpB	clpB	chaperone ClpB (heat-shock protein F84.1)
Unique	NC_010554	452089	1	10C	PMI_RS01920	PMI0395	449810	452386	+	clpB	clpB	chaperone ClpB (heat-shock protein F84.1)
Unique	NC_010554	452089	137	11F	PMI_RS01920	PMI0395	449810	452386	+	clpB	clpB	chaperone ClpB (heat-shock protein F84.1)
Unique	NC_010554	452107	20	2B	PMI_RS01920	PMI0395	449810	452386	+	clpB	clpB	chaperone ClpB (heat-shock protein F84.1)
Unique	NC_010554	452146	134	9A	PMI_RS01920	PMI0395	449810	452386	+	clpB	clpB	chaperone ClpB (heat-shock protein F84.1)
Unique	NC_010554	452209	79	5A	PMI_RS01920	PMI0395	449810	452386	+	clpB	clpB	chaperone ClpB (heat-shock protein F84.1)
Unique	NC_010554	452323	152	12B	PMI_RS01920	PMI0395	449810	452386	+	clpB	clpB	chaperone ClpB (heat-shock protein F84.1)
Heuristic	NC_010554	452353	57	12F	PMI_RS01920	PMI0395	449810	452386	+	clpB	clpB	chaperone ClpB (heat-shock protein F84.1)
Unique	NC_010554	452353	178	1A	PMI_RS01920	PMI0395	449810	452386	+	clpB	clpB	chaperone ClpB (heat-shock protein F84.1)
Unique	NC_010554	452402	3	5F	.
Unique	NC_010554	452405	39	12E	.
Unique	NC_010554	452415	176	3F	.
Unique	NC_010554	458335	42	11H	.
Heuristic	NC_010554	458372	92	6A	.
TPok_nonunique	NC_010554	458372	188	10F	.
Unique	NC_010554	458375	20	12E	.
Unique	NC_010554	459181	21	6A	.
Unique	NC_010554	461638	76	2G	PMI_RS01960	PMI0398	460731	463391	-			putative acyl-CoA synthetase/acetyltransferase
Unique	NC_010554	462028	83	1C	PMI_RS01960	PMI0398	460731	463391	-			putative acyl-CoA synthetase/acetyltransferase
Unique	NC_010554	462429	42	10A	PMI_RS01960	PMI0398	460731	463391	-			putative acyl-CoA synthetase/acetyltransferase
Unique	NC_010554	463214	171	10F	PMI_RS01960	PMI0398	460731	463391	-			putative acyl-CoA synthetase/acetyltransferase
Unique	NC_010554	464235	145	4F	.
Unique	NC_010554	464956	74	2H	PMI_RS01970	PMI0400	464257	465315	+			hypothetical protein
Unique	NC_010554	465127	17	1E	PMI_RS01970	PMI0400	464257	465315	+			hypothetical protein
Unique	NC_010554	465402	70	10E	.
Unique	NC_010554	465489	89	4A	.
Unique	NC_010554	465503	187	4D	PMI_RS01975	PMI0401	465490	466593	+			putative tRNA/rRNA methyltransferase
Unique	NC_010554	465758	162	11A	PMI_RS01975	PMI0401	465490	466593	+			putative tRNA/rRNA methyltransferase
Unique	NC_010554	466122	63	8A	PMI_RS01975	PMI0401	465490	466593	+			putative tRNA/rRNA methyltransferase
Unique	NC_010554	466152	10	1C	PMI_RS01975	PMI0401	465490	466593	+			putative tRNA/rRNA methyltransferase
Unique	NC_010554	466684	67	11C	.
Unique	NC_010554	466703	164	2A	PMI_RS01980	PMI0402	466701	468218	-	emrB	emrB	MFS-family transporter
Unique	NC_010554	467196	118	8F	PMI_RS01980	PMI0402	466701	468218	-	emrB	emrB	MFS-family transporter
Unique	NC_010554	467661	107	8G	PMI_RS01980	PMI0402	466701	468218	-	emrB	emrB	MFS-family transporter
Unique	NC_010554	467959	151	5G	PMI_RS01980	PMI0402	466701	468218	-	emrB	emrB	MFS-family transporter
Unique	NC_010554	467986	181	4G	PMI_RS01980	PMI0402	466701	468218	-	emrB	emrB	MFS-family transporter
Heuristic	NC_010554	468202	176	8D	PMI_RS01980	PMI0402	466701	468218	-	emrB	emrB	MFS-family transporter
Unique	NC_010554	468311	78	12H	PMI_RS01985	PMI0403	468236	469411	-	emrA	emrA	multidrug resistance protein A
Unique	NC_010554	469445	76	2G	.
Unique	NC_010554	469479	142	10C	.
Unique	NC_010554	469495	136	6D	.
Unique	NC_010554	469540	73	4G	.
Unique	NC_010554	469550	170	5E	.
Unique	NC_010554	469635	120	4C	PMI_RS01990	PMI0404	469587	470237	-			GntR-family transcriptional regulator
Unique	NC_010554	469645	6	6A	PMI_RS01990	PMI0404	469587	470237	-			GntR-family transcriptional regulator
Unique	NC_010554	469729	105	11C	PMI_RS01990	PMI0404	469587	470237	-			GntR-family transcriptional regulator
Unique	NC_010554	469797	12	5B	PMI_RS01990	PMI0404	469587	470237	-			GntR-family transcriptional regulator
Unique	NC_010554	469906	6	12B	PMI_RS01990	PMI0404	469587	470237	-			GntR-family transcriptional regulator
TPok_unique	NC_010554	470179	19	6F	PMI_RS01990	PMI0404	469587	470237	-			GntR-family transcriptional regulator
Unique	NC_010554	470278	20	2C	.
Unique	NC_010554	470625	187	2A	PMI_RS01995	PMI0405	470323	471525	+			MFS-family transporter
Unique	NC_010554	470989	177	11B	PMI_RS01995	PMI0405	470323	471525	+			MFS-family transporter
Unique	NC_010554	471432	125	4D	PMI_RS01995	PMI0405	470323	471525	+			MFS-family transporter
Unique	NC_010554	472038	18	10G	PMI_RS02000	PMI0406	471566	472168	+			putative hydrolase
Unique	NC_010554	472132	35	10E	PMI_RS02000	PMI0406	471566	472168	+			putative hydrolase
Unique	NC_010554	472176	89	11D	.
Unique	NC_010554	472549	164	5A	PMI_RS02005	PMI0407	472371	472898	-	mprA	emrR	MarR-family transcriptional regulator
Unique	NC_010554	472617	150	8D	PMI_RS02005	PMI0407	472371	472898	-	mprA	emrR	MarR-family transcriptional regulator
Unique	NC_010554	473122	30	11H	.
Unique	NC_010554	473215	40	4F	.
Unique	NC_010554	473598	57	10B	PMI_RS02010	PMI0408	473391	474599	-			MFS-family transporter
Unique	NC_010554	473754	80	6E	PMI_RS02010	PMI0408	473391	474599	-			MFS-family transporter
Unique	NC_010554	473956	182	7D	PMI_RS02010	PMI0408	473391	474599	-			MFS-family transporter
Unique	NC_010554	475013	68	8H	PMI_RS02015	PMI0409	474978	477371	+			TonB-dependent receptor
TPok_unique	NC_010554	475019	12	3H	PMI_RS02015	PMI0409	474978	477371	+			TonB-dependent receptor
Unique	NC_010554	475062	36	5F	PMI_RS02015	PMI0409	474978	477371	+			TonB-dependent receptor
Unique	NC_010554	475086	31	3G	PMI_RS02015	PMI0409	474978	477371	+			TonB-dependent receptor
Unique	NC_010554	475176	17	2A	PMI_RS02015	PMI0409	474978	477371	+			TonB-dependent receptor
Unique	NC_010554	475249	6	5A	PMI_RS02015	PMI0409	474978	477371	+			TonB-dependent receptor
Unique	NC_010554	475635	17	9D	PMI_RS02015	PMI0409	474978	477371	+			TonB-dependent receptor
Unique	NC_010554	475736	140	5B	PMI_RS02015	PMI0409	474978	477371	+			TonB-dependent receptor
Unique	NC_010554	475865	108	1F	PMI_RS02015	PMI0409	474978	477371	+			TonB-dependent receptor
Unique	NC_010554	475999	187	10D	PMI_RS02015	PMI0409	474978	477371	+			TonB-dependent receptor
Unique	NC_010554	476830	42	3C	PMI_RS02015	PMI0409	474978	477371	+			TonB-dependent receptor
Unique	NC_010554	477298	9	7B	PMI_RS02015	PMI0409	474978	477371	+			TonB-dependent receptor
Unique	NC_010554	477311	91	2B	PMI_RS02015	PMI0409	474978	477371	+			TonB-dependent receptor
Unique	NC_010554	477417	59	6G	.
Unique	NC_010554	478100	60	10B	PMI_RS02020	PMI0410	477460	478455	-	proX	proX	putative glycine betaine/L-proline ABC transporter, substrate-binding protein
Unique	NC_010554	478128	143	9D	PMI_RS02020	PMI0410	477460	478455	-	proX	proX	putative glycine betaine/L-proline ABC transporter, substrate-binding protein
Heuristic	NC_010554	478183	6	12H	PMI_RS02020	PMI0410	477460	478455	-	proX	proX	putative glycine betaine/L-proline ABC transporter, substrate-binding protein
Unique	NC_010554	478427	86	4G	PMI_RS02020	PMI0410	477460	478455	-	proX	proX	putative glycine betaine/L-proline ABC transporter, substrate-binding protein
Unique	NC_010554	478450	75	2A	PMI_RS02020	PMI0410	477460	478455	-	proX	proX	putative glycine betaine/L-proline ABC transporter, substrate-binding protein
Unique	NC_010554	478681	177	6B	PMI_RS02025	PMI0411	478575	479804	-	proW	proW	glycine betaine/L-proline ABC transporter, permease protein
Unique	NC_010554	479031	110	3D	PMI_RS02025	PMI0411	478575	479804	-	proW	proW	glycine betaine/L-proline ABC transporter, permease protein
Unique	NC_010554	479496	10	9H	PMI_RS02025	PMI0411	478575	479804	-	proW	proW	glycine betaine/L-proline ABC transporter, permease protein
TPok_nonunique	NC_010554	480536	155	5F	PMI_RS02030	PMI0412	479797	480996	-	proV	proV	glycine betaine/L-proline ABC transporter, ATP-binding protein
Unique	NC_010554	480788	21	5D	PMI_RS02030	PMI0412	479797	480996	-	proV	proV	glycine betaine/L-proline ABC transporter, ATP-binding protein
Unique	NC_010554	481143	184	12D	.
Unique	NC_010554	483646	65	7G	PMI_RS02040	PMI0414	482599	484725	-	nrdE	nrdE	ribonucleoside-diphosphate reductase alpha chain
Unique	NC_010554	483781	178	2G	PMI_RS02040	PMI0414	482599	484725	-	nrdE	nrdE	ribonucleoside-diphosphate reductase alpha chain
Unique	NC_010554	483792	91	4H	PMI_RS02040	PMI0414	482599	484725	-	nrdE	nrdE	ribonucleoside-diphosphate reductase alpha chain
Unique	NC_010554	483825	55	12B	PMI_RS02040	PMI0414	482599	484725	-	nrdE	nrdE	ribonucleoside-diphosphate reductase alpha chain
Unique	NC_010554	484289	28	4D	PMI_RS02040	PMI0414	482599	484725	-	nrdE	nrdE	ribonucleoside-diphosphate reductase alpha chain
Unique	NC_010554	484467	58	12G	PMI_RS02040	PMI0414	482599	484725	-	nrdE	nrdE	ribonucleoside-diphosphate reductase alpha chain
Unique	NC_010554	484688	6	1D	PMI_RS02040	PMI0414	482599	484725	-	nrdE	nrdE	ribonucleoside-diphosphate reductase alpha chain
Unique	NC_010554	484726	139	1E	.
Unique	NC_010554	484868	127	3D	PMI_RS02045	PMI0415	484754	485158	-	nrdI	nrdI	NrdI protein
Unique	NC_010554	485082	134	10D	PMI_RS02045	PMI0415	484754	485158	-	nrdI	nrdI	NrdI protein
Unique	NC_010554	485333	62	11H	PMI_RS02050	PMI0416	485170	485394	-	nrdH	nrdH	glutaredoxin-like protein
Unique	NC_010554	485552	174	8B	.
Unique	NC_010554	485822	43	6A	PMI_RS02055	PMI0417	485676	486149	+		ogt	putative methylated-DNA--protein-cysteine methyltransferase
Unique	NC_010554	486322	117	7E	.
Unique	NC_010554	486334	159	6A	.
Unique	NC_010554	486340	168	4D	.
Unique	NC_010554	486353	187	2C	PMI_RS02060	PMI0418	486347	486556	+	cspE	cspE	putative cold shock protein
Unique	NC_010554	486371	10	7A	PMI_RS02060	PMI0418	486347	486556	+	cspE	cspE	putative cold shock protein
Unique	NC_010554	486404	158	9C	PMI_RS02060	PMI0418	486347	486556	+	cspE	cspE	putative cold shock protein
Unique	NC_010554	486952	170	10D	.
Unique	NC_010554	487182	2	7D	PMI_RS02065	PMI0419	487014	487388	-	crcB	crcB	putative membrane protein
Unique	NC_010554	487366	36	6G	PMI_RS02065	PMI0419	487014	487388	-	crcB	crcB	putative membrane protein
Unique	NC_010554	487389	130	10D	.
Unique	NC_010554	487514	144	3G	PMI_RS02070	PMI0420	487404	488369	-	lipA	lipA	lipoic acid synthetase
Unique	NC_010554	487538	78	2F	PMI_RS02070	PMI0420	487404	488369	-	lipA	lipA	lipoic acid synthetase
Unique	NC_010554	487831	192	1H	PMI_RS02070	PMI0420	487404	488369	-	lipA	lipA	lipoic acid synthetase
Unique	NC_010554	487914	106	6D	PMI_RS02070	PMI0420	487404	488369	-	lipA	lipA	lipoic acid synthetase
Unique	NC_010554	487995	142	5D	PMI_RS02070	PMI0420	487404	488369	-	lipA	lipA	lipoic acid synthetase
Unique	NC_010554	488740	171	8C	PMI_RS02075	PMI0421	488471	489115	-	lipB	lipB	lipoyltransferase
Unique	NC_010554	488845	11	1C	PMI_RS02075	PMI0421	488471	489115	-	lipB	lipB	lipoyltransferase
Unique	NC_010554	489398	88	1A	.
Heuristic	NC_010554	489418	122	7B	.
Unique	NC_010554	489422	147	12E	.
Unique	NC_010554	489846	141	12A	.
Unique	NC_010554	489855	123	1A	.
Unique	NC_010554	489866	129	10G	.
Heuristic	NC_010554	489876	183	11E	.
Heuristic	NC_010554	489901	118	4E	.
Unique	NC_010554	490196	17	8B	PMI_RS02085	PMI0423	489929	491140	-	dacA	dacA	putative penicillin-binding protein
Unique	NC_010554	490358	66	2F	PMI_RS02085	PMI0423	489929	491140	-	dacA	dacA	putative penicillin-binding protein
Unique	NC_010554	490507	57	11F	PMI_RS02085	PMI0423	489929	491140	-	dacA	dacA	putative penicillin-binding protein
Unique	NC_010554	490643	123	5H	PMI_RS02085	PMI0423	489929	491140	-	dacA	dacA	putative penicillin-binding protein
Unique	NC_010554	490693	9	8E	PMI_RS02085	PMI0423	489929	491140	-	dacA	dacA	putative penicillin-binding protein
Unique	NC_010554	490900	66	11F	PMI_RS02085	PMI0423	489929	491140	-	dacA	dacA	putative penicillin-binding protein
Unique	NC_010554	490900	162	6B	PMI_RS02085	PMI0423	489929	491140	-	dacA	dacA	putative penicillin-binding protein
Unique	NC_010554	491057	142	9E	PMI_RS02085	PMI0423	489929	491140	-	dacA	dacA	putative penicillin-binding protein
Unique	NC_010554	491084	26	3C	PMI_RS02085	PMI0423	489929	491140	-	dacA	dacA	putative penicillin-binding protein
Unique	NC_010554	491282	134	4H	PMI_RS02090	PMI0424	491267	492280	-	rlpA	rlpA	rare lipoprotein A precursor
Unique	NC_010554	491460	96	6H	PMI_RS02090	PMI0424	491267	492280	-	rlpA	rlpA	rare lipoprotein A precursor
Heuristic	NC_010554	491783	128	7G	PMI_RS02090	PMI0424	491267	492280	-	rlpA	rlpA	rare lipoprotein A precursor
Unique	NC_010554	492021	11	4D	PMI_RS02090	PMI0424	491267	492280	-	rlpA	rlpA	rare lipoprotein A precursor
Unique	NC_010554	492056	62	1B	PMI_RS02090	PMI0424	491267	492280	-	rlpA	rlpA	rare lipoprotein A precursor
Unique	NC_010554	492156	127	4C	PMI_RS02090	PMI0424	491267	492280	-	rlpA	rlpA	rare lipoprotein A precursor
Unique	NC_010554	492240	97	12G	PMI_RS02090	PMI0424	491267	492280	-	rlpA	rlpA	rare lipoprotein A precursor
Unique	NC_010554	496231	126	4E	.
Unique	NC_010554	496303	166	2C	.
Unique	NC_010554	496349	70	1B	.
Unique	NC_010554	496952	81	9E	PMI_RS02115	PMI0429	496531	497286	+			conserved hypothetical protein
Unique	NC_010554	502445	81	8F	.
Unique	NC_010554	502513	17	1G	PMI_RS02140	PMI0434	502498	503223	-		gltL	glutamate/aspartate ABC transporter, ATP-binding protein
Unique	NC_010554	502648	1	7G	PMI_RS02140	PMI0434	502498	503223	-		gltL	glutamate/aspartate ABC transporter, ATP-binding protein
Unique	NC_010554	502768	8	3F	PMI_RS02140	PMI0434	502498	503223	-		gltL	glutamate/aspartate ABC transporter, ATP-binding protein
[truncated: 14,444 more rows]

## Sheet: mutant validation S4
Supplemental Table S4. Mutants chosen for PCR validation of the ordered library
Certaintya	Genomic site	TA Endb	Platec	XYc	old locusd	new locusd	Valid
Unique	plasmid	19148	175	12D	PMIP25	PMI_RS18625	no
Unique	chromosome	72214	6	3F	PMI0047	PMI_RS00230	yes
Unique	chromosome	104553	15	11A	PMI0076	PMI_RS00365	yes
Unique	chromosome	175151	24	11C	PMI0141	PMI_RS00680	no
Unique	chromosome	475086	31	3G	PMI0409	PMI_RS02015	yes
Unique	chromosome	594980	40	12C	PMI0556	PMI_RS02735	yes
Unique	chromosome	773104	49	11H	PMI0706	PMI_RS03475	yes
Unique	chromosome	1190709	192	10E	PMI1120	PMI_RS05435	yes
Unique	chromosome	1226372	53	8A	PMI1165	PMI_RS05620	yes
Unique	chromosome	1719152	64	10A	PMI1608	PMI_RS07850	yes
Unique	chromosome	1777078	92	12H	PMI1665	PMI_RS08130	yes
Unique	chromosome	1949653	71	8E	PMI1814	PMI_RS08900	yes
Unique	chromosome	2276925	81	10D	PMI2101	PMI_RS10350	yes
Unique	chromosome	2299102	86	8D	PMI2124	PMI_RS10470	yes
Unique	chromosome	2331000	182	1H	PMI2150	PMI_RS19055	yes
Unique	chromosome	2481135	98	4H	PMI2282	PMI_RS11270	yes
Unique	chromosome	2792843	106	6B	PMI2548	PMI_RS12600	yes
Unique	chromosome	2954952	111	7C	PMI2705	PMI_RS13330	yes
Unique	chromosome	3015480	120	12H	PMI2756	PMI_RS13585	yes
Unique	chromosome	3163024	128	11E	PMI2884	PMI_RS14255	no
Unique	chromosome	3273719	136	4C	PMI2983	PMI_RS14750	yes
Unique	chromosome	3302934	144	7C	PMI3008	PMI_RS14875	yes
Unique	chromosome	3561827	151	7E	PMI3241	PMI_RS16025	yes
Unique	chromosome	3853986	162	2H	PMI3531	PMI_RS17550	yes
Unique	chromosome	3951067	168	8D	PMI3613	PMI_RS17980	yes
aAll library wells selected for validation were predicted to contain a single unambiguously-called transposon insertion
bGenomic location of transposon insertion
cDesignations for location in the library: plate number and coordinates
dP. mirabilis HI4320 was assigned an original and a revised set of locus tags. Both are provided here for convenience

## Sheet: condensed library S5
Supplemental Table S5. Contents of the P. mirabilis condensed ordered library
Certaintya	Chromosome vs. plasmidf	TA Endg	Plateh	Wellh	New Locusi	Old Locusi	OD600j	NCBI names	Curated namesk	Annotation		aThe level of confidence in mapping reads from each insertion to an individual well
Uniqueb	NC_010554	447	212	A11	PMI_RS00005	PMI0001	0.767	thrA	thrA	bifunctional aspartokinase/homoserine dehydrogenase		bWells containing insertions that had reads recovered in exactly four pools
Unique	NC_010554	3415	206	H2	PMI_RS00010	PMI0002	0.955	thrB	thrB	homoserine kinase		cInsertions for which the most probable location was determined by sorting the read counts for both plate and well subsets if read counts were substantially higher than the second highest subpool read count. This could also represent mutants with identical transposon insertion sites that were in two different wells of the library.
Unique	NC_010554	4523	216	G4	PMI_RS00015	PMI0003	0.862	thrC	thrC	threonine synthase
Unique	NC_010554	10019	203	C10	PMI_RS00020	PMI0004	0.941			RTX-family protein
Unique	NC_010554	14142	213	F6	PMI_RS00025	PMI0005	0.88	yaaA		conserved hypothetical protein		dInsertions for which reads with substantial counts were found in only 2 plate coordinate subpools, and the highest reads for the well coordinate subpools used to map the transposon to the most probable location (multiple locations possible).
Unique	NC_010554	15656	213	G2	PMI_RS00030	PMI0006	0.818	tal	talB	transaldolase B
Unique	NC_010554	16154	213	B6	PMI_RS00035	PMI0007	0.938			putative exported protein		eInsertions for which reads with substantial counts were found in only 2 well coordinate subpools, and the highest reads for the well coordinate subpools used to map the transposon to the most probable location (multiple locations possible).
Unique	NC_010554	17238	219	C6	PMI_RS00040	PMI0008	0.411	mog	mog	molybdopterin biosynthesis protein
Unique	NC_010554	22117	209	D6	PMI_RS00055	PMI0011	0.824	nhaA	nhaA	Na+/H+ antiporter		flocation of transposon insertion on either the chromosome (NC_010554) or the plasmid (NC_010555).
Unique	NC_010554	23383	203	C12	PMI_RS00060	PMI0012	0.892	nhaR	nhaR	transcriptional activator protein NhaR		gThe basepair of the TA dinucleotide where the transposon insertion ocurred.
Unique	NC_010554	24632	219	B9	PMI_RS19205		0.87					hDesignations for location in the library: plate number and coordinates
Unique	NC_010554	33832	214	H7	PMI_RS00105	PMI0021	0.825	carB	carB	carbamoyl-phosphate synthase large chain		iP. mirabilis HI4320 was assigned an original and a revised set of locus tags. Both are provided here for convenience.
Unique	NC_010554	41428	207	F1	PMI_RS00110	PMI0023	0.926			putative intimin/invasin		jCulture density in LB before addition of glycerol
Unique	NC_010554	45762	217	F12	PMI_RS00120	PMI0025	0.832			iron-containing alcohol dehydrogenase		kHand-curated gene names pulled from P. mirabilis literature and original annotations
Unique	NC_010554	47228	209	B10	PMI_RS00125	PMI0026	0.867			conserved hypothetical protein
Unique	NC_010554	48404	213	H4	PMI_RS00130	PMI0027	0.716			DedA-family membrane protein
Unique	NC_010554	49056	218	H4	PMI_RS00135	PMI0028	0.859	metC	metC	cystathionine beta-lyase
Unique	NC_010554	50332	218	B8	PMI_RS00140	PMI0029	0.954	exbB	exbB	biopolymer transport protein
Unique	NC_010554	51198	206	D5	PMI_RS00145	PMI0030	0.971	exbD	exbD	biopolymer transport protein
Unique	NC_010554	54149	212	H12	PMI_RS00150	PMI0031	0.521	hybO	hyb0	hydrogenase-2 small chain precursor
Unique	NC_010554	57976	216	C7	PMI_RS00165	PMI0034	0.93	hybC	hybC	hydrogenase-2 large subunit
Unique	NC_010554	61564	205	B9	PMI_RS00190	PMI0039	0.833	hypD	hypD	hydrogenase formation protein
Unique	NC_010554	62904	215	E4	PMI_RS00195	PMI0040	0.896	hypE	hypE	hydrogenase formation protein
Unique	NC_010554	64032	210	C1	PMI_RS00200	PMI0041	0.75	yedE		putative membrane protein
Unique	NC_010554	64592	209	E4	PMI_RS00205	PMI0042	0.826	yedF		SirA-like protein
Unique	NC_010554	68517	218	G5	PMI_RS00220	PMI0045	0.94		cpdB	2',3'-cyclic-nucleotide 2'-phosphodiesterase
Unique	NC_010554	72214	201	G1	PMI_RS00230	PMI0047	0.601			putative secreted 5'-nucleotidase
Unique	NC_010554	77399	206	G3	PMI_RS00240	PMI0049	0.985		sbcC	exonuclease
Unique	NC_010554	77807	206	C6	PMI_RS00245	PMI0050	1.091	sbcD	sbcD	exonuclease subunit D
Unique	NC_010554	80167	209	B7	PMI_RS00255	PMI0052	0.98	phoR	phoR	phosphate regulon sensor protein
Unique	NC_010554	83104	212	F3	PMI_RS00265	PMI0054	0.975			conserved hypothetical protein
Unique	NC_010554	90136	205	G5	PMI_RS00300	PMI0062	1.144			putative membrane protein
Unique	NC_010554	95862	212	A6	PMI_RS00330	PMI0068	0.726			putative subunit of oxidoreductase
Unique	NC_010554	97275	210	A8	PMI_RS00335	PMI0069	0.703			putative aldehyde ferredoxin oxidoreductase
Unique	NC_010554	100966	203	D1	PMI_RS00345	PMI0072	0.845	ggt	ggt	gamma-glutamyltranspeptidase
Unique	NC_010554	101927	216	B12	PMI_RS00350	PMI0073	0.878		ahpC	putative alkyl hydroperoxide reductase
Unique	NC_010554	102716	203	B5	PMI_RS00355	PMI0074	0.937			conserved hypothetical protein
Unique	NC_010554	104553	202	H11	PMI_RS00365	PMI0076	0.75	tgt	tgt	queuine tRNA-ribosyltransferase
Unique	NC_010554	111410	219	D5	PMI_RS00400	PMI0083	0.389	nusB	nusB	N utilization substance protein B
Unique	NC_010554	112255	206	A10	PMI_RS00405	PMI0084	1.012	thiL	thiL	thiamine-monophosphate kinase
Unique	NC_010554	113748	218	F5	PMI_RS18795	PMI0086	0.917	vapC		putative plasmid-associated protein (pseudogene)
Unique	NC_010554	114148	203	B6	PMI_RS00415	PMI0087	0.936	vapB		putative plasmid-associated protein
Unique	NC_010554	115527	202	E6	PMI_RS00425	PMI0089	0.891	rbsK	rbsK	ribokinase
Unique	NC_010554	123176	202	F1	PMI_RS00455	PMI0095	0.539	ispA	ispA	geranyltranstransferase
Unique	NC_010554	123453	209	F3	PMI_RS00460	PMI0096	0.627	xseB	xseB	exodeoxyribonuclease VII small subunit
Unique	NC_010554	124003	213	E2	PMI_RS00465	PMI0097	0.848	thiI	thiI	thiamine biosynthesis protein
Unique	NC_010554	127904	205	E6	PMI_RS00485	PMI0102	1.092	panE	panE/apbA	2-dehydropantoate 2-reductase
Unique	NC_010554	128377	213	D3	PMI_RS00490	PMI0103	0.873			conserved hypothetical protein
Unique	NC_010554	130256	202	G8	PMI_RS00495	PMI0104	1.031			MFS-family transporter
Unique	NC_010554	131275	211	E4	PMI_RS00500	PMI0105	0.843	cyoE	cyoE	protoheme IX farnesyltransferase
Unique	NC_010554	131541	208	E8	PMI_RS00505	PMI0105A	0.769		cyoD	cytochrome O ubiquinol oxidase protein
Unique	NC_010554	132278	206	A2	PMI_RS00510	PMI0106	0.829		cyoC	cytochrome O ubiquinol oxidase subunit III
Unique	NC_010554	134221	218	D11	PMI_RS00515	PMI0107	0.882	cyoB	cyoB	cytochrome O ubiquinol oxidase subunit I
Unique	NC_010554	135212	201	D4	PMI_RS00520	PMI0108	0.706	cyoA	cyoA	cytochrome O ubiquinol oxidase subunit II
Heuristicc	NC_010554	135751	204	C10	PMI_RS00525	PMI0109	0.97			putative exported protein
Unique	NC_010554	136953	204	G6	PMI_RS00530	PMI0110	1.165	dbpA	dbpA	ATP-independent RNA helicase
Unique	NC_010554	138817	204	H5	PMI_RS00535	PMI0111	0.918	ampG	ampG	Beta-lactamase induction signal transducer
Unique	NC_010554	140034	215	G10	PMI_RS00540	PMI0112	0.73			putative lipoprotein
Unique	NC_010554	141498	214	D5	PMI_RS00550	PMI0114	0.845	tig	tig	Trigger factor
Unique	NC_010554	145004	212	F11	PMI_RS00560	PMI0116	0.885	clpX	clpX	ATP-dependent Clp protease ATP-binding subunit
Unique	NC_010554	145477	213	F4	PMI_RS00565	PMI0117	0.883	lon	lon	ATP-dependent protease La
Unique	NC_010554	147921	203	D4	PMI_RS00570	PMI0118	0.948	hupB	hupB	DNA-binding protein HU-beta
Unique	NC_010554	148672	202	A10	PMI_RS00575	PMI0119	0.701	ppiD	ppiD	peptidyl-prolyl cis-trans isomerase D
Unique	NC_010554	152304	214	H5	PMI_RS00590	PMI0122	0.878	queC		conserved hypothetical protein
Unique	NC_010554	153243	212	G6	PMI_RS00595	PMI0123	0.916			AsnC-family transcriptional regulator
Unique	NC_010554	154711	214	B4	PMI_RS00600	PMI0124	0.745		mdlA	putative efflux ABC transporter, ATP-binding membrane protein
Unique	NC_010554	158030	212	D4	PMI_RS00615	PMI0127	0.673	amtB	amtB	probable ammonium transporter
Unique	NC_010554	159410	206	F11	PMI_RS00620	PMI0128	0.93	tesB	tesB	acyl-CoA thioesterase
Unique	NC_010554	160730	218	E5	PMI_RS00625	PMI0129	0.666	hha		putative regulatory protein; toxin-antitoxin system
Unique	NC_010554	161158	210	F9	PMI_RS00630	PMI0130	0.902	tomB		conserved hypothetical protein
Unique	NC_010554	164982	210	A5	PMI_RS00635	PMI0131	0.685		acrB	multidrug efflux protein
Unique	NC_010554	165989	213	C8	PMI_RS00640	PMI0132	0.966		acrA	multidrug efflux protein
Unique	NC_010554	166474	212	G10	PMI_RS00645	PMI0133	0.838	acrR	acrR	acrAB operon repressor
Unique	NC_010554	167050	203	H9	PMI_RS00650	PMI0134	1.065			putative cytoplasmic sulphur reductase
Unique	NC_010554	167697	212	A2	PMI_RS00655	PMI0135	0.734	mscK	kefA	putative potassium efflux protein
Unique	NC_010554	171895	206	D1	PMI_RS00665	PMI0138	1.12	apt	apt	adenine phosphoribosyltransferase
Unique	NC_010554	175151	203	F11	PMI_RS00680	PMI0141	0.903	recR	recR	recombination protein
Unique	NC_010554	180267	215	H7	PMI_RS00700	PMI0145	0.764			conserved hypothetical protein
Unique	NC_010554	183652	204	B9	PMI_RS00710	PMI0147	0.875	pepT	pepT	peptidase T
Unique	NC_010554	186343	207	C8	PMI_RS00720	PMI0149	1.041			putative drug/sodium antiporter
Unique	NC_010554	187234	207	G2	PMI_RS00725	PMI0150	0.995			putative oxidoreductase
Unique	NC_010554	187945	201	F10	PMI_RS00730	PMI0151	0.614			conserved hypothetical protein
Unique	NC_010554	191115	215	C1	PMI_RS00745	PMI0154	0.936			putative DNA-binding protein
Unique	NC_010554	193802	212	C4	PMI_RS00755	PMI0156	0.949			putative acetyltransferase
Unique	NC_010554	194563	211	C2	PMI_RS00760	PMI0157	0.813			putative membrane protein
Unique	NC_010554	197573	215	A3	PMI_RS00775	PMI0160	0.898	hpt	hpt	hypoxanthine phosphoribosyltransferase
Unique	NC_010554	207696	201	B8	PMI_RS00825	PMI0170	0.783			putative anaerobic dimethyl sulfoxide reductase, molybdopterin-binding subunit
Unique	NC_010554	209066	207	F5	PMI_RS00830	PMI0171	0.934			putative regulatory protein
Unique	NC_010554	210227	214	D6	PMI_RS00835	PMI0172	0.778	efeB		putative Dyp-type peroxidase
Unique	NC_010554	211034	210	B3	PMI_RS00840	PMI0173	0.74			hypothetical protein
Unique	NC_010554	212874	218	F9	PMI_RS00850	PMI0175	0.945			putative exported protein
Unique	NC_010554	214515	217	G10	PMI_RS18815	PMI0178	0.94			putative membrane protein
Unique	NC_010554	215459	206	G8	PMI_RS00870	PMI0180	1.005			putative membrane protein
Unique	NC_010554	217164	218	C1	PMI_RS00885	PMI0183	0.697	gss	gsp	bifunctional glutathionylspermidine synthetase/amidase
Unique	NC_010554	221023	218	C6	PMI_RS00895	PMI0186	0.949	dsdX	dsdX	DsdX permease
Unique	NC_010554	224851	212	E5	PMI_RS00910	PMI0189	0.958		afuB/fpbB	putative ferric ABC transporter, permease
Unique	NC_010554	227129	216	C9	PMI_RS00915	PMI0190	0.827		afuA	putative ferric ABC transporter, iron-binding
Unique	NC_010554	230010	213	A12	PMI_RS00925	PMI0192	0.61			two-component sensor kinase
Unique	NC_010554	232482	201	B4	PMI_RS00945	PMI0196	0.754	panB	panB	3-methyl-2-oxobutanoate hydroxymethyltransferase
Unique	NC_010554	235602	211	D5	PMI_RS00955	PMI0198	0.792	pcnB	pcnB	poly(A) polymerase
Unique	NC_010554	236016	212	H10	PMI_RS00960	PMI0199	0.698			putative exported protein
Unique	NC_010554	236435	211	F9	PMI_RS00965	PMI0200	0.877	dksA	dksA	DnaK suppressor protein
Unique	NC_010554	237212	216	C6	PMI_RS00970	PMI0202	0.838	sfsA	sfsA	sugar fermentation stimulation protein
Unique	NC_010554	239031	207	D12	PMI_RS00975	PMI0203	0.998	hrpB	hrpB	ATP-dependent RNA helicase
Unique	NC_010554	240825	203	A8	PMI_RS00980	PMI0204	0.794	mrcB	mrcB	penicillin-binding protein
Unique	NC_010554	243634	219	C2	PMI_RS00985	PMI0205	0.5	hemL	hemL	glutamate-1-semialdehyde 2,1-aminomutase
Unique	NC_010554	244172	211	E9	PMI_RS00990	PMI0206	0.576	erpA	erpA	putative iron-sulfur protein
Unique	NC_010554	246653	208	C12	PMI_RS01000	PMI0208	0.843	vgrG	vgrG2	VgrG-like protein
Unique	NC_010554	249664	214	H8	PMI_RS01010	PMI0210	0.915			putative lipase
Unique	NC_010554	253476	215	B11	PMI_RS01030	PMI0214	0.856	mtnN	mtnN	MTA/SAH nucleosidase (5'-methylthioadenosine nucleosidase) (s-adenosylhomocysteine nucleosidase)
Unique	NC_010554	256105	219	B7	PMI_RS01040	PMI0216	0.912	rlmD	rumA	23S rRNA (uracil-5-)-methyltransferase
Unique	NC_010554	259586	213	H5	PMI_RS01045	PMI0217	0.828	relA	relA	GTP pyrophosphokinase
Unique	NC_010554	264148	216	E10	PMI_RS01065	PMI0221	0.943	eno	eno	enolase
Unique	NC_010554	266806	215	A7	PMI_RS01075	PMI0223	0.918			putative alpha-keto acid decarboxylase
Unique	NC_010554	269040	210	D3	PMI_RS01080	PMI0224	0.91	mltD	mltD	membrane-bound lytic murein transglycosylase D
Unique	NC_010554	270364	209	H2	PMI_RS01090	PMI0226	0.731			conserved hypothetical protein
Unique	NC_010554	273394	206	D2	PMI_RS01110	PMI0229	1.111			ABC transporter, permease protein (FecCD transport family)
Unique	NC_010554	274565	202	B1	PMI_RS01120	PMI0231	0.805		pbtI	putative citrate lyase beta chain
Unique	NC_010554	276147	205	D7	PMI_RS01125	PMI0232	1.023		pbtA	putative siderophore biosynthesis protein
Unique	NC_010554	279965	205	A10	PMI_RS01135	PMI0234	1.013		pbtC	putative decarboxylase
Unique	NC_010554	284077	206	D6	PMI_RS01150	PMI0237	1.024		pbtF	MFS-family transporter
Unique	NC_010554	288277	203	H6	PMI_RS01165	PMI0240	1.058	tkt	tktA	transketolase
Unique	NC_010554	289224	211	E7	PMI_RS01170	PMI0241	0.87	epd	epd	D-erythrose 4-phosphate dehydrogenase
Unique	NC_010554	292624	201	A1	PMI_RS01190	PMI0245	0.59	dtpB		MFS-family transporter
Unique	NC_010554	295143	211	H11	PMI_RS01195	PMI0246	0.761	hpaC	hpaC	4-hydroxyphenylacetate 3-monooxygenase, reductase component
Unique	NC_010554	299163	215	B3	PMI_RS01215	PMI0250	0.935			putative lipoprotein
Unique	NC_010554	300134	212	F1	PMI_RS01220	PMI0251	0.651			putative membrane protein
Unique	NC_010554	305701	211	H9	PMI_RS01235	PMI0255	0.714		mrpC'	fimbrial outer membrane usher protein
Unique	NC_010554	306269	201	C4	PMI_RS01240	PMI0256	0.77
Unique	NC_010554	310443	202	C4	PMI_RS01270	PMI0262	0.851	mrpI	mrpI	fimbrial recombinase
Unique	NC_010554	311866	213	B1	PMI_RS01275	PMI0263	0.602	mrpA	mrpA	major mannose-resistant/Proteus-like fimbrial protein
Unique	NC_010554	313198	213	A2	PMI_RS01285	PMI0265	0.7	mrpC	mrpC	fimbrial outer membrane usher protein
Unique	NC_010554	319962	216	C11	PMI_RS01320	PMI0272	0.799			probable transport protein
Unique	NC_010554	321687	217	A1	PMI_RS01330	PMI0274	0.66			conserved hypothetical protein
Unique	NC_010554	322273	214	D4	PMI_RS01335	PMI0275	0.996	arnT	arnT	putative 4-amino-4-deoxy-L-arabinose transferase (lipid A modification)
Unique	NC_010554	324400	218	H2	PMI_RS01340	PMI0276	0.806		zapD	type I secretion outer membrane protein
Unique	NC_010554	328694	208	B5	PMI_RS01350	PMI0278	0.817		zapB	type I secretion ATP-binding protein
Unique	NC_010554	329305	210	G10	PMI_RS01355	PMI0279	0.982		zapA	metalloprotease
Unique	NC_010554	334583	215	G4	PMI_RS01365	PMI0282	0.786		zapE2	putative metalloprotease
Unique	NC_010554	337795	202	D4	PMI_RS18820		0.813			putative membrane protein (doubtful)
Unique	NC_010554	341784	212	B2	PMI_RS01385	PMI0287	0.762			putative amidohydrolase/metallopeptidase
Unique	NC_010554	346954	218	H3	PMI_RS01400	PMI0290	0.885			glycosyl hydrolase; possible trehalose 6-phosphate phosphorylase
Unique	NC_010554	348815	203	C3	PMI_RS01405	PMI0291	1.013	treB	treB	PTS system, trehalose-specific IIBC component
Unique	NC_010554	354115	202	A3	PMI_RS01435	PMI0298	0.793		fim3B	fimbrial subunit
Unique	NC_010554	355978	218	F3	PMI_RS01440	PMI0299	0.938		fim3C	fimbrial outer membrane usher protein
Unique	NC_010554	357561	208	H6	PMI_RS01445	PMI0300	0.886		fim3D	fimbrial chaperone protein
Unique	NC_010554	363088	202	G4	PMI_RS01480	PMI0307	1.026	speF	speF	ornithine decarboxylase, inducible
Unique	NC_010554	372577	201	B3	PMI_RS01510	PMI0317	0.739			putative lipoprotein
Unique	NC_010554	377591	213	C3	PMI_RS01550	PMI0325	0.937		yggX	probable Fe(2+) trafficking protein
Unique	NC_010554	378500	216	A8	PMI_RS01555	PMI0326	0.833	mutY	mutY	A/G-specific adenine glycosylase
Unique	NC_010554	379203	216	C8	PMI_RS01560	PMI0327	0.853	trmB	trmB	tRNA (guanine-N(7)-)-methyltransferase
Unique	NC_010554	379948	209	D7	PMI_RS01565	PMI0328	0.872			conserved hypothetical protein
Unique	NC_010554	382468	218	A5	PMI_RS01580	PMI0331	0.824			putative ABC transporter, substrate-binding protein
Unique	NC_010554	383625	212	D1	PMI_RS01585	PMI0332	0.634	hemW	yggW	putative oxygen-independent coproporphyrinogen III oxidase
Unique	NC_010554	384340	207	H9	PMI_RS01590	PMI0333	0.922			putative hydrolase
Unique	NC_010554	385711	202	G2	PMI_RS01600	PMI0335	0.644	proC	proC	pyrroline-5-carboxylate reductase
Unique	NC_010554	390581	205	B1	PMI_RS01630	PMI0341	1.098	rsmE		conserved hypothetical protein
Unique	NC_010554	391436	203	D7	PMI_RS01635	PMI0342	0.926			putative type IV prepilin-like leader peptidase
Unique	NC_010554	392598	205	H1	PMI_RS01645	PMI0344	1.023			metallo-beta-lactamase superfamily protein
Unique	NC_010554	395287	217	G8	PMI_RS01660	PMI0347	0.911	lysA	lysA	diaminopimelate decarboxylase
Unique	NC_010554	399974	201	F1	PMI_RS01675	PMI0350	0.791			putative amidotransferase
Unique	NC_010554	402292	217	G11	PMI_RS01685	PMI0352	0.904		nqrA	Na(+)-translocating NADH-quinone reductase subunit A
Unique	NC_010554	403443	210	G8	PMI_RS01690	PMI0353	0.882		nqrB	Na(+)-translocating NADH-quinone reductase subunit B
Unique	NC_010554	404698	205	A9	PMI_RS01695	PMI0354	0.966		nqrC	Na+-translocating NADH-quinone reductase subunit C
Unique	NC_010554	405454	210	G5	PMI_RS01700	PMI0355	0.862		nqrD	Na+-translocating NADH-quinone reductase subunit D
Unique	NC_010554	405822	214	A12	PMI_RS01705	PMI0356	0.836	nqrE	nqrE	Na+-translocating NADH-quinone reductase subunit E
Unique	NC_010554	406437	212	C11	PMI_RS01710	PMI0357	0.934	nqrF	nqrF	Na(+)-translocating NADH-quinone reductase subunit F
Unique	NC_010554	408245	219	C8	PMI_RS01715	PMI0358	0.441		apbE	thiamine biosynthesis lipoprotein
Unique	NC_010554	415030	218	F7	PMI_RS01745	PMI0364	0.812		pepD	aminoacyl-histidine dipeptidase
Unique	NC_010554	415945	214	D10	PMI_RS01750	PMI0366	0.779	gpt	gpt	xanthine-guanine phosphoribosyltransferase
Unique	NC_010554	417621	205	E12	PMI_RS01755	PMI0367	1.043	frsA	yafA	putative esterase
Unique	NC_010554	418148	210	A1	PMI_RS01760	PMI0368	0.666	crl	crl	curlin genes transcriptional regulator
Unique	NC_010554	418747	219	A10	PMI_RS01765	PMI0369	0.574	proB	proB	glutamate 5-kinase
Unique	NC_010554	420191	208	E11	PMI_RS01770	PMI0370	0.727	proA	proA	gamma-glutamyl phosphate reductase
Unique	NC_010554	421107	216	F2	PMI_RS01775	PMI0371	0.9	aroL	aroL	shikimate kinase
Unique	NC_010554	421660	211	G12	PMI_RS01780	PMI0372	0.798	aas	aas	Aas bifunctional protein
Unique	NC_010554	424193	208	G4	PMI_RS01785	PMI0373	0.755	lplT		MFS-family transporter
Unique	NC_010554	426665	213	G6	PMI_RS01795	PMI0375	0.861	recA	recA	protein RecA (recombinase A)
Unique	NC_010554	430465	202	C6	PMI_RS01805	PMI0377	0.692	csrA	csrA/rsmA	carbon storage regulator
Unique	NC_010554	432838	211	G8	PMI_RS01835	PMI0378	0.836	gshA	gshA	glutamate--cysteine ligase
Unique	NC_010554	433765	210	H9	PMI_RS01840	PMI0379	0.777	luxS	luxS	S-ribosylhomocysteine lyase
Unique	NC_010554	435303	205	H12	PMI_RS01845	PMI0380	0.74			putative transporter of ion substrates
Unique	NC_010554	439966	217	A8	PMI_RS01875	PMI0386	0.679	rplS	rplS	50S ribosomal subunit protein L19
Unique	NC_010554	442669	203	C11	PMI_RS01885	PMI0388	1.01	tyrA	tyrA	T-protein
Unique	NC_010554	446105	215	B12	PMI_RS01895	PMI0390	0.861	pheA	pheA	chorismate mutase / prephenate dehydratase; P-protein
Unique	NC_010554	447955	216	D8	PMI_RS01910	PMI0393	0.724	rluD	rluD	ribosomal large subunit pseudouridine synthase D
Unique	NC_010554	449894	207	B8	PMI_RS01920	PMI0395	0.968	clpB	clpB	chaperone ClpB (heat-shock protein F84.1)
Unique	NC_010554	463214	217	F9	PMI_RS01960	PMI0398	0.941			putative acyl-CoA synthetase/acetyltransferase
Unique	NC_010554	465503	218	G4	PMI_RS01975	PMI0401	0.94			putative tRNA/rRNA methyltransferase
Unique	NC_010554	466703	217	B5	PMI_RS01980	PMI0402	0.868	emrB	emrB	MFS-family transporter
Unique	NC_010554	469645	201	G5	PMI_RS01990	PMI0404	0.699			GntR-family transcriptional regulator
Unique	NC_010554	471432	212	H9	PMI_RS01995	PMI0405	0.769			MFS-family transporter
Unique	NC_010554	475086	204	D6	PMI_RS02015	PMI0409	0.979			TonB-dependent receptor
Heuristic	NC_010554	478183	201	G8	PMI_RS02020	PMI0410	0.656	proX	proX	putative glycine betaine/L-proline ABC transporter, substrate-binding protein
Unique	NC_010554	484289	204	A8	PMI_RS02040	PMI0414	1.068	nrdE	nrdE	ribonucleoside-diphosphate reductase alpha chain
Unique	NC_010554	485082	213	H6	PMI_RS02045	PMI0415	0.715	nrdI	nrdI	NrdI protein
Unique	NC_010554	485333	207	E4	PMI_RS02050	PMI0416	0.995	nrdH	nrdH	glutaredoxin-like protein
Unique	NC_010554	485822	219	B6	PMI_RS02055	PMI0417	0.884		ogt	putative methylated-DNA--protein-cysteine methyltransferase
Unique	NC_010554	486371	202	C10	PMI_RS02060	PMI0418	0.898	cspE	cspE	putative cold shock protein
Unique	NC_010554	487366	204	H9	PMI_RS02065	PMI0419	0.922	crcB	crcB	putative membrane protein
Unique	NC_010554	487995	214	H2	PMI_RS02070	PMI0420	0.89	lipA	lipA	lipoic acid synthetase
Unique	NC_010554	488845	202	D1	PMI_RS02075	PMI0421	0.707	lipB	lipB	lipoyltransferase
Unique	NC_010554	491057	214	H6	PMI_RS02085	PMI0423	0.872	dacA	dacA	putative penicillin-binding protein
Unique	NC_010554	492240	210	A10	PMI_RS02090	PMI0424	0.738	rlpA	rlpA	rare lipoprotein A precursor
Unique	NC_010554	502984	204	E5	PMI_RS02140	PMI0434	0.995		gltL	glutamate/aspartate ABC transporter, ATP-binding protein
Unique	NC_010554	508551	208	F1	PMI_RS02170	PMI0440	0.894		scsC	putative copper resistance protein
TPok_uniqued	NC_010554	509471	201	G3	PMI_RS02175	PMI0441	0.743		scsD	putative metal resistance protein
Unique	NC_010554	514441	201	A11	PMI_RS02200	PMI0446	0.7			PhoH-like ATP-binding protein
Unique	NC_010554	515703	213	G9	PMI_RS02205	PMI0447	0.8	miaB	miaB	MiaB protein (methylthiolation of isopentenylated A37 derivatives in rRNA)
Unique	NC_010554	516680	207	G5	PMI_RS02210	PMI0448	0.744	ubiF	ubiF	2-octaprenyl-3-methyl-6-methoxy-1,4-benzoquinol hydroxylase
Unique	NC_010554	518057	210	B11	PMI_RS02215	PMI0449	0.85	fghA		putative esterase
Unique	NC_010554	522294	208	H1	PMI_RS02265	PMI0452	0.907		nagC	putative N-acetylglucosamine regulatory protein
Unique	NC_010554	523420	217	B10	PMI_RS02270	PMI0453	0.876	nagA	nagA	N-acetylglucosamine-6-phosphate deacetylase
Unique	NC_010554	524282	212	H2	PMI_RS02275	PMI0454	0.783		nagB	glucosamine-6-phosphate deaminase
Unique	NC_010554	524820	204	G7	PMI_RS02280	PMI0455	0.903	nagE	nagE	pts system, N-acetylglucosamine-specific EIICBA component
Unique	NC_010554	527418	206	F5	PMI_RS02285	PMI0456	0.953			integrase
Unique	NC_010554	529688	218	B1	PMI_RS02300	PMI0460	0.815			putative phage protein
Unique	NC_010554	530206	217	D1	PMI_RS02305	PMI0461	0.816			putative phage protein
Unique	NC_010554	532623	204	G5	PMI_RS02330	PMI0468	1.08			putative phage-related exonuclease
Unique	NC_010554	533897	206	C4	PMI_RS02345	PMI0472	1.202			putative phage protein
Unique	NC_010554	536454	208	F3	PMI_RS02375	PMI0478	0.884			putative phage protein
Unique	NC_010554	538600	212	A8	PMI_RS02395	PMI0482	0.729			putative phage replication protein
Unique	NC_010554	541294	202	A12	PMI_RS02410	PMI0485	0.867			phage protein
Unique	NC_010554	542697	208	E6	PMI_RS02425	PMI0488	0.825			putative phage membrane protein
Unique	NC_010554	551171	218	C4	PMI_RS02480	PMI0500	0.964			phage protein
Unique	NC_010554	554162	202	D8	PMI_RS02505	PMI0505	0.864			hypothetical phage protein
Unique	NC_010554	556276	215	G7	PMI_RS02525	PMI0509	0.747			phage protein
Unique	NC_010554	556649	205	G7	PMI_RS02530	PMI0510	1.121			phage protein
Unique	NC_010554	556899	211	F2	PMI_RS02535	PMI0511	0.947			phage protein
Unique	NC_010554	559512	218	D12	PMI_RS02550	PMI0515	0.84			putative phage replication protein
Unique	NC_010554	560329	216	D1	PMI_RS02555	PMI0516	0.752			putative phage protein
Unique	NC_010554	560765	201	H11	PMI_RS02560	PMI0517	0.703			putative phage protein
Unique	NC_010554	561830	212	H11	PMI_RS02565	PMI0518	0.641			putative phage lipoprotein
Unique	NC_010554	563550	205	A4	PMI_RS02570	PMI0519	0.972			putative phage tail tape measure protein
Unique	NC_010554	567697	211	B3	PMI_RS02600	PMI0525	0.967			putative phage tail assembly protein
Unique	NC_010554	570016	214	D9	PMI_RS02610	PMI0527	0.945			putative phage host specificity protein
Unique	NC_010554	573694	206	G12	PMI_RS02625	PMI0530	0.952			putative phage protein
Unique	NC_010554	574144	213	A6	PMI_RS18835	PMI0531	0.744			putative phage protein (partial)
Unique	NC_010554	575953	212	A9	PMI_RS02635	PMI0533	0.693		ucaD	putative fimbrial adhesin
Unique	NC_010554	578529	203	F6	PMI_RS02640	PMI0534	0.75		ucaC	fimbrial usher protein
Unique	NC_010554	579110	216	A11	PMI_RS02645	PMI0535	0.864		ucaB	fimbrial chaperone
Unique	NC_010554	579950	210	H11	PMI_RS02650	PMI0536	0.645	ucaA	ucaA	UCA major fimbrial subunit
Unique	NC_010554	583928	217	G5	PMI_RS02665	PMI0540	0.9		impR	putative exported protein
Unique	NC_010554	586121	201	D3	PMI_RS02675	PMI0543	0.545	fur	fur	ferric uptake regulation protein
Unique	NC_010554	586431	215	D4	PMI_RS02680	PMI0544	0.951	fldA	fldA	flavodoxin 1
Unique	NC_010554	587290	204	F11	PMI_RS02685	PMI0545	0.988	ybfE		putative DNA-binding protein
Unique	NC_010554	588060	204	D9	PMI_RS02690	PMI0546	0.912	ybfF		putative hydrolase
Unique	NC_010554	591948	218	B4	PMI_RS02710	PMI0550	0.961			conserved hypothetical protein
Unique	NC_010554	593161	214	C6	PMI_RS02720	PMI0553	0.96			conserved hypothetical protein
Unique	NC_010554	593435	206	E8	PMI_RS02725	PMI0554	1.03			putative transcriptional regulator
Unique	NC_010554	594026	204	H12	PMI_RS02730	PMI0555	0.912			putative membrane protein
Unique	NC_010554	594980	205	E2	PMI_RS02735	PMI0556	1.109			conserved hypothetical protein
Unique	NC_010554	595213	211	B11	PMI_RS02740	PMI0557	0.898			conserved hypothetical protein
Unique	NC_010554	600450	203	E11	PMI_RS02750	PMI0559	1.147			conserved hypothetical protein
Unique	NC_010554	605836	216	E9	PMI_RS02760	PMI0561	0.848			hypothetical protein
Unique	NC_010554	609514	213	D2	PMI_RS02775	PMI0564	0.831		gltA	citrate synthase GltA
Unique	NC_010554	610493	207	C10	PMI_RS02780	PMI0565	0.813	sdhC	sdhC	succinate dehydrogenase cytochrome b-556 subunit
Unique	NC_010554	612964	217	C12	PMI_RS02795	PMI0568	0.824		sdhB	succinate dehydrogenase iron-sulfur protein
Unique	NC_010554	616613	207	F6	PMI_RS02805	PMI0570	0.863	odhB	sucB	dihydrolipoamide succinyltransferase component of 2-oxoglutarate dehydrogenase complex
Unique	NC_010554	619081	204	C7	PMI_RS02810	PMI0571	0.857	sucC	sucC	succinyl-CoA synthetase beta chain
Unique	NC_010554	624392	203	A3	PMI_RS02830	PMI0576	0.813	ybgE		putative membrane protein
Unique	NC_010554	633188	211	G2	PMI_RS02880	PMI0586	0.782	cpoB		putative exported protein (tol-pal system protein YbgF)
Heuristic	NC_010554	636474	206	B3	PMI_RS02905	PMI0589	0.962	aroG	aroG	phospho-2-dehydro-3-deoxyheptonate aldolase (DAHP synthetase) phenylalanine-repressible
Unique	NC_010554	636973	206	B8	PMI_RS02910	PMI0590	1.041	gpmA	gpmA	phosphoglyceromutase
Unique	NC_010554	639913	202	D10	PMI_RS02920	PMI0592	0.855			putative adhesin secretion/activation protein
Unique	NC_010554	644548	215	C11	PMI_RS02925	PMI0593	0.939			putative adhesin
Unique	NC_010554	648171	211	C1	PMI_RS18850	PMI0596	0.831			putative membrane protein
Unique	NC_010554	649249	218	C2	PMI_RS02940	PMI0597	0.852	modA	modA	molybdate ABC transporter, substrate-binding protein
Unique	NC_010554	650182	217	A3	PMI_RS02945	PMI0598	0.84	modB	modB	molybdenum ABC transporter, permease protein
Unique	NC_010554	651387	202	F6	PMI_RS02950	PMI0599	0.837	modC	modC	molybdenum ABC transporter, ATP-binding protein
Unique	NC_010554	652339	202	H7	PMI_RS02955	PMI0600	0.882			putative hydrolase
Unique	NC_010554	655905	207	F10	PMI_RS02970	PMI0603	0.636	bioB	bioB	biotin synthase
Unique	NC_010554	656749	211	D3	PMI_RS02975	PMI0604	0.8	bioF	bioF	8-amino-7-oxononanoate synthase
Unique	NC_010554	659334	210	H3	PMI_RS02990	PMI0607	0.774	uvrB	uvrB	excinuclease ABC subunit B
Unique	NC_010554	661398	217	G3	PMI_RS02995	PMI0608	0.959		wosA	regulator of swarming motility
Unique	NC_010554	663904	219	C11	PMI_RS03005	PMI0610	0.321	moaA	moaA	molybdenum cofactor biosynthesis protein A
Unique	NC_010554	664841	219	B11	PMI_RS03010	PMI0611	0.494	moaC	moaC	molybdenum cofactor biosynthesis protein C
Unique	NC_010554	665410	219	D9	PMI_RS03015	PMI0612	0.324	moaD	moaD	molybdenum cofactor biosynthesis protein D
Unique	NC_010554	665895	216	B3	PMI_RS03020	PMI0613	0.517	moaE	moaE	molybdenum cofactor biosynthesis protein E
Unique	NC_010554	666421	212	E3	PMI_RS03025	PMI0614	0.924			putative membrane protein
Unique	NC_010554	668751	217	A5	PMI_RS03035	PMI0616	0.839			ABC transporter, permease protein
Unique	NC_010554	669853	210	H4	PMI_RS03040	PMI0617	0.708			ABC transporter, ATP-binding protein
Unique	NC_010554	672357	218	G9	PMI_RS03050	PMI0619	0.896	cecR		TetR-family transcriptional regulator
Unique	NC_010554	673601	212	E6	PMI_RS03055	PMI0620	0.823	rhlE	rhlE	putative ATP-dependent RNA helicase
Unique	NC_010554	674699	207	C2	PMI_RS03060	PMI0621	1.001	dusC	dusC	tRNA-dihydrouridine synthase C
Unique	NC_010554	675783	210	D6	PMI_RS03065	PMI0622	0.951			putative transglycosylase associated protein
Unique	NC_010554	678096	210	H12	PMI_RS03080	PMI0625	0.777	dcuC	dcuD	C4-dicarboxylate transporter
Unique	NC_010554	682473	215	G3	PMI_RS03095	PMI0628	0.758			MmgE/Prp family protein
Unique	NC_010554	683370	212	E2	PMI_RS03100	PMI0629	0.979		lrhA	LysR-family transcriptional regulator
Unique	NC_010554	685607	218	H8	PMI_RS03105	PMI0630	0.809	dinG	dinG	putative ATP-dependent helicase
Unique	NC_010554	686853	209	D11	PMI_RS03110	PMI0631	0.92	dps	dps	DNA protection during starvation protein
Unique	NC_010554	689349	208	A12	PMI_RS03125	PMI0634	0.888			putative acetyltransferase
Unique	NC_010554	691027	218	F10	PMI_RS03130	PMI0635	0.938			putative amidohydrolase
Unique	NC_010554	692342	219	B12	PMI_RS03135	PMI0636	0.338	moeB	moeB	molybdopterin biosynthesis protein
Unique	NC_010554	692589	204	D10	PMI_RS03140	PMI0637	0.519	moeA	moeA	molybdopterin biosynthesis protein
Unique	NC_010554	696267	207	B3	PMI_RS03155	PMI0640	0.908			putative membrane protein
Unique	NC_010554	697700	215	C10	PMI_RS03160	PMI0641	0.854	sanA	sanA	putative transport protein
Unique	NC_010554	701154	207	D11	PMI_RS03175	PMI0644	0.983			putative membrane protein
Unique	NC_010554	701958	216	B11	PMI_RS03180	PMI0645	0.813			putative membrane protein
Unique	NC_010554	702521	206	G6	PMI_RS03185	PMI0646	0.661	metG	metG	methionyl-tRNA synthetase
Unique	NC_010554	704596	210	C5	PMI_RS03190	PMI0648	0.858	apbC		putative ATP-binding protein
Unique	NC_010554	705909	212	D5	PMI_RS03195	PMI0649	0.961	udk	udk	uridine kinase
Unique	NC_010554	706949	201	G11	PMI_RS03200	PMI0650	0.588	dcd	dcd	deoxycytidine triphosphate deaminase
Unique	NC_010554	707292	212	B12	PMI_RS03205	PMI0651	0.823	asmA	asmA	putative outer membrane assembly protein
Unique	NC_010554	712595	215	G2	PMI_RS03215	PMI0653	0.97			probable transporter
Unique	NC_010554	713823	212	A3	PMI_RS03225	PMI0655	0.773	gndA	gnd	6-phosphogluconate dehydrogenase, decarboxylating
Unique	NC_010554	717658	216	G5	PMI_RS03245	PMI0659	0.902	hisF	hisF	imidazole glycerol phosphate synthase subunit
Unique	NC_010554	725363	203	G12	PMI_RS03280	PMI0667	0.967			putative exported protein
Unique	NC_010554	726487	218	F12	PMI_RS03290	PMI0669	0.861		dacC	penicillin-binding protein (D-alanyl-D-alanine carboxypeptidase)
Unique	NC_010554	727955	204	E3	PMI_RS03295	PMI0670	0.867		fhs	formate-tetrahydrofolate ligase
Unique	NC_010554	732149	207	G11	PMI_RS03305	PMI0672	1.048		sdaC	serine transporter
Unique	NC_010554	735766	214	A4	PMI_RS03330	PMI0677	0.851			conserved hypothetical protein
Unique	NC_010554	736895	210	F5	PMI_RS03335	PMI0678	0.8	rlmC	rumB	putative 23S rRNA (uracil-5-)-methyltransferase
Unique	NC_010554	738774	209	H4	PMI_RS03345	PMI0680	0.783	artQ	artQ	arginine ABC transporter, permease protein
Unique	NC_010554	739658	206	G5	PMI_RS03350	PMI0681	0.905	artJ	artI	arginine ABC transporter, substrate-binding protein
Unique	NC_010554	739801	214	C10	PMI_RS03355	PMI0682	0.825	artP	artP	arginine ABC transporter, ATP-binding protein
Unique	NC_010554	741439	218	C3	PMI_RS03360	PMI0683	0.937			conserved hypothetical protein
Unique	NC_010554	742812	214	C5	PMI_RS03365	PMI0684	0.814			putative membrane protein
Unique	NC_010554	744432	216	G11	PMI_RS03370	PMI0685	0.805			conserved hypothetical protein
Unique	NC_010554	745162	211	C12	PMI_RS03375	PMI0686	0.842	macA	macA	macrolide-specific efflux protein
Unique	NC_010554	746391	210	G4	PMI_RS03380	PMI0687	0.863	macB	macB	macrolide-specific ABC-type efflux carrier
Unique	NC_010554	748401	214	G8	PMI_RS03385	PMI0688	0.908	cspD	cspD	cold shock-like protein
Unique	NC_010554	757365	202	F7	PMI_RS03420	PMI0695	0.945	trxB	trxB	thioredoxin reductase
Unique	NC_010554	758035	211	D4	PMI_RS03425	PMI0696	0.831	lrp	lrp	leucine-responsive regulator
Unique	NC_010554	763232	204	D3	PMI_RS03440	PMI0699	0.882			putative ATPase
Unique	NC_010554	767295	212	H3	PMI_RS03455	PMI0702	0.893	allD	allD	ureidoglycolate dehydrogenase
Unique	NC_010554	768848	211	H12	PMI_RS03460	PMI0703	0.953			putative membrane protein
Unique	NC_010554	772108	207	A9	PMI_RS03470	PMI0705	0.925	pflB	pflB	formate acetyltransferase
Unique	NC_010554	773104	206	D11	PMI_RS03475	PMI0706	1.103	focA	focA	probable formate transporter
Unique	NC_010554	775188	213	B10	PMI_RS03480	PMI0707	0.985			conserved hypothetical protein
Unique	NC_010554	776889	209	C5	PMI_RS03485	PMI0708	0.916	ansB	ansB	L-asparaginase II precursor
Unique	NC_010554	777880	209	D4	PMI_RS03490	PMI0709	0.892			putative haemagglutinin
Unique	NC_010554	780020	219	C4	PMI_RS03500	PMI0711	0.419	serC	serC	phosphoserine aminotransferase
Unique	NC_010554	782957	217	F6	PMI_RS03510	PMI0714	0.905	cmk	cmk	cytidylate kinase
Unique	NC_010554	785682	219	D8	PMI_RS03520	PMI0716	0.472	ihfB	ihfB	integration host factor beta-subunit
Unique	NC_010554	791839	218	E3	PMI_RS03540	PMI0720	0.982			putative cold shock protein
Unique	NC_010554	804748	217	H10	PMI_RS03590	PMI0730	0.829	ldtD		conserved hypothetical protein
Unique	NC_010554	807204	214	H10	PMI_RS03600	PMI0732	0.922			metallo-beta-lactamase superfamily protein
Unique	NC_010554	807996	211	D12	PMI_RS03605	PMI0733	0.773		tssQ	conserved hypothetical protein (Hcp1 family type VI)
Unique	NC_010554	814615	206	A9	PMI_RS03620	PMI0736	0.944	tssM	impL/tssN	type VI secretion system protein
Unique	NC_010554	820439	210	A7	PMI_RS03640	PMI0740	0.673	tssH	vasG/tssJ	probable ATPase
Unique	NC_010554	834489	213	F12	PMI_RS03700	PMI0752	0.857		pefA	conserved hypothetical protein
Unique	NC_010554	836683	205	C11	PMI_RS03710	PMI0754	1.007		pefC	putative exported protein; predicted 3-oxoacyl-(acyl carrier protein) synthase
Unique	NC_010554	837535	207	C11	PMI_RS03715	PMI0755	0.915		pefD	conserved hypothetical protein
Unique	NC_010554	838821	205	B8	PMI_RS03720	PMI0756	0.977		pefE	conserved hypothetical protein
Unique	NC_010554	843217	212	F12	PMI_RS03745	PMI0761	0.847			putative Rhs-family protein
Unique	NC_010554	845967	213	F11	PMI_RS03750	PMI0762	0.877			conserved hypothetical protein (89% identical to PMI0756)
Unique	NC_010554	848281	217	D6	PMI_RS03755	PMI0764	0.774		aspC	aspartate aminotransferase
Unique	NC_010554	849800	218	G6	PMI_RS03760	PMI0765	0.716		ompF/nmpC	outer membrane porin
Unique	NC_010554	851833	215	D11	PMI_RS03770		0.929
Unique	NC_010554	853882	206	F6	PMI_RS03780	PMI0769	0.897	pepN	pepN	aminopeptidase N
Unique	NC_010554	856411	203	A4	PMI_RS03785	PMI0770	0.77			conserved hypothetical protein
Unique	NC_010554	857583	202	G12	PMI_RS03790	PMI0771	1.054	pyrD	pyrD	dihydroorotate dehydrogenase
Unique	NC_010554	858813	209	E1	PMI_RS03795	PMI0772	0.848			conserved hypothetical protein
Unique	NC_010554	861571	203	D12	PMI_RS03805	PMI0774	0.865	rlmKL		putative RNA methylase
Heuristic	NC_010554	864554	205	C2	PMI_RS03810	PMI0775	1.096		uup	ABC transporter ATP-binding protein
Unique	NC_010554	866797	214	D3	PMI_RS03820	PMI0777	0.814	pqiB	pqiB	paraquat-inducible protein B
Unique	NC_010554	870016	208	C8	PMI_RS03840	PMI0782	0.844	fabA	fabA	3-hydroxydecanoyl-[acyl-carrier-protein] dehydratase
Unique	NC_010554	871011	216	B10	PMI_RS03845	PMI0783	0.777			conserved hypothetical protein
Unique	NC_010554	872784	213	H7	PMI_RS03850	PMI0784	0.672	matP		conserved hypothetical protein
Unique	NC_010554	874050	219	B4	PMI_RS03855	PMI0785	0.448	ompA	ompA	outer membrane protein A
Unique	NC_010554	878436	203	A11	PMI_RS03870	PMI0788	0.841	yccS		putative membrane protein
Unique	NC_010554	881979	213	B8	PMI_RS03890	PMI0792	0.971	hspQ		conserved hypothetical protein
Unique	NC_010554	883380	203	A2	PMI_RS03910	PMI0795	0.823			putative acetyltransferase
Unique	NC_010554	885911	214	C4	PMI_RS03925	PMI0799	0.901	cbpA	cbpA	curved DNA-binding protein
Unique	NC_010554	886991	209	A2	PMI_RS03935	PMI0801	0.857			LysR-family transcriptional regulator
Unique	NC_010554	893552	204	A9	PMI_RS03965	PMI0807	0.952		cspB	putative cold shock protein
Unique	NC_010554	894930	208	H7	PMI_RS03970	PMI0808	0.861	lpxL	ddg	cold-induced palmitoleoyl transferase
Unique	NC_010554	896039	210	F11	PMI_RS03975	PMI0809	0.768			conserved hypothetical protein
Unique	NC_010554	901682	208	H5	PMI_RS04010	PMI0817	0.848			phage protein
Unique	NC_010554	902116	217	H4	PMI_RS04015	PMI0818	0.833			putative phage protein
Unique	NC_010554	903821	212	H5	PMI_RS04025		0.781
Unique	NC_010554	904826	210	C4	PMI_RS04035	PMIt020	0.964
Unique	NC_010554	907530	204	E9	PMI_RS04050	PMI0825	0.814	yejK	ndpA	nucleoid-asociated protein
Unique	NC_010554	909032	205	H7	PMI_RS04060	PMI0827	0.982			putative helicase
Unique	NC_010554	910887	214	B3	PMI_RS04065	PMI0828	0.823	rsuA	rsuA	ribosomal small subunit pseudouridine synthase A
Unique	NC_010554	911871	217	D2	PMI_RS04070	PMI0829	0.911		bcr	bicyclomycin resistance protein
Unique	NC_010554	913172	216	F5	PMI_RS04075	PMI0830	0.985			conserved hypothetical protein
Unique	NC_010554	913763	202	D5	PMI_RS04080	PMI0831	0.779	mepS		putative lipoprotein
Unique	NC_010554	916735	213	B11	PMI_RS04100	PMI0835	0.865	yeiP		elongation factor P-like protein
Unique	NC_010554	918471	204	C11	PMI_RS04105	PMI0836	0.936	mtr	mtr	putative tryptophan-specific transport protein
Unique	NC_010554	919986	208	C9	PMI_RS04115	PMI0838	0.805	nfo	nfo	endonuclease IV
Unique	NC_010554	921476	203	A5	PMI_RS04120	PMI0839	0.805			putative membrane protein
Unique	NC_010554	921902	204	E6	PMI_RS04125	PMI0840	0.988		rscR	LysR-family transciptional regulator
Unique	NC_010554	922828	217	B9	PMI_RS04130	PMI0841	0.963		lysP	lysine-specific permease
Unique	NC_010554	924345	209	D1	PMI_RS18865		0.81
Unique	NC_010554	925104	219	A6	PMI_RS04135	PMI0842	0.702			TonB-dependent receptor
Unique	NC_010554	927656	217	B6	PMI_RS18870		0.906			hypothetical protein
Unique	NC_010554	927868	204	A1	PMI_RS04140	PMI0843	0.988		plaP	putrescine importer
Unique	NC_010554	931011	217	E5	PMI_RS04145	PMI0844	0.94			autotransporter
Unique	NC_010554	942620	201	H7	PMI_RS04180	PMI0852	0.556	rne	rne	ribonuclease E
Unique	NC_010554	945646	201	E11	PMI_RS04185	PMI0853	0.783	rluC	rluC	ribosomal large subunit pseudouridine synthase C
Unique	NC_010554	947615	208	D7	PMI_RS04200	PMI0856	0.655	yceD		conserved hypothetical protein
Unique	NC_010554	948191	210	C10	PMI_RS04205	PMI0857	0.881	rpmF	rpmF	50S ribosomal protein L32
Unique	NC_010554	948228	207	D5	PMI_RS04210	PMI0858	0.84	plsX	plsX	fatty acid/phospholipid synthesis protein
Unique	NC_010554	951906	211	C4	PMI_RS04225	PMI0861	0.808	fabG	fabG	3-oxoacyl-[acyl-carrier protein] reductase
Unique	NC_010554	952300	203	H8	PMI_RS04230	PMI0862	0.915	acpP	acpP	acyl carrier protein
Unique	NC_010554	952520	211	H6	PMI_RS04235	PMI0863	0.714	fabF	fabF	3-oxoacyl-[acyl-carrier-protein] synthase II
Unique	NC_010554	954253	212	A7	PMI_RS04240	PMI0864	0.704	pabC	pabC	aminodeoxychorismate lyase (4-amino-4-deoxychorismate lyase)
Unique	NC_010554	957365	206	E2	PMI_RS04260	PMI0868	1.038			putative deoxyribonuclease
Unique	NC_010554	958610	204	G2	PMI_RS04270	PMI0870	1.015			putative lipoprotein
Unique	NC_010554	961539	209	H6	PMI_RS04290	PMI0874	0.76	ycfP		conserved hypothetical protein
Unique	NC_010554	962487	204	B12	PMI_RS04295	PMI0875	0.966		ndh	NADH dehydrogenase
Unique	NC_010554	964691	205	D11	PMI_RS04300	PMI0876	1.179		umoD	putative exported protein (upregulator of flagellar master operon)
Unique	NC_010554	966542	215	H12	PMI_RS04305	PMI0877	0.9	mfd	mfd	transcription-repair coupling factor
Unique	NC_010554	975609	208	B9	PMI_RS04340	PMI0883	0.914			conserved hypothetical protein
Unique	NC_010554	983029	206	B11	PMI_RS04380	PMI0891	1.159	icd	icd	isocitrate dehydrogenase [NADP]
Unique	NC_010554	993736	215	B10	PMI_RS04465	PMI0910	0.825			putative phage antirepressor
Unique	NC_010554	995063	214	F10	PMI_RS04470	PMI0911	0.909			phage protein
Unique	NC_010554	997551	215	F4	PMI_RS04485	PMI0914	0.947			conserved hypothetical protein
Unique	NC_010554	1005685	203	G5	PMI_RS04530	PMI0924	1.022			putative phage terminase, large subunit
Unique	NC_010554	1008209	207	B12	PMI_RS04535	PMI0925	1.147			putative phage portal protein
Unique	NC_010554	1010747	212	B5	PMI_RS04555	PMI0929	0.797			phage protein
Unique	NC_010554	1020655	202	B9	PMI_RS04610	PMI0940	0.868			putative phage tail protein
Unique	NC_010554	1023602	215	H2	PMI_RS04630		0.859			putative phage protein
Unique	NC_010554	1032370	203	G7	PMI_RS04670	PMI0956	1.038			phage protein
Unique	NC_010554	1035404	203	F3	PMI_RS04700	PMI0962	0.967			phage DNA adenine-methylase
Unique	NC_010554	1042052	203	G4	PMI_RS04735	PMI0970	1.088			putative exported protein
Unique	NC_010554	1045734	207	C7	PMI_RS04745	PMI0972	1.029	cspA		cold shock protein
Unique	NC_010554	1046301	217	C5	PMI_RS04750	PMI0973	0.899			putative heat shock protein
Unique	NC_010554	1048024	207	F11	PMI_RS04760	PMI0975	0.979			conserved hypothetical protein
Unique	NC_010554	1048795	206	B6	PMI_RS04765	PMI0976	1.043			conserved hypothetical protein
Unique	NC_010554	1049254	217	G12	PMI_RS18900	PMI0977	0.865			putative lipoprotein
Unique	NC_010554	1049486	219	A5	PMI_RS04770	PMI0978	0.752			conserved hypothetical protein
Unique	NC_010554	1052026	217	F7	PMI_RS04785	PMI0984	0.887		ibrB	putative immunoglobulin-binding regulator
Unique	NC_010554	1053015	217	E2	PMI_RS04790	PMI0985	0.911		ibrA	putative immunoglobulin-binding regulator
Unique	NC_010554	1054262	210	F2	PMI_RS04795	PMI0986	0.919			conserved hypothetical protein
Unique	NC_010554	1060183	208	A1	PMI_RS04825	PMI0994	0.73			putative lipoprotein
Unique	NC_010554	1060486	203	F10	PMI_RS04830	PMI0995	0.866			putative ATP-binding protein
Unique	NC_010554	1061374	213	G8	PMI_RS04835	PMI0996	0.914			conserved hypothetical protein
Unique	NC_010554	1061757	206	E1	PMI_RS04840	PMI0997	1.16	map	map1	putative methionine aminopeptidase
Unique	NC_010554	1068486	209	H3	PMI_RS04880	PMI1005	0.756			putative membrane protein
Unique	NC_010554	1069097	208	H9	PMI_RS04885	PMI1006	0.867		uspF	universal stress protein F
Unique	NC_010554	1071101	211	D11	PMI_RS04895	PMI1008	0.892	copC		putative copper resistance protein
Unique	NC_010554	1072161	207	D8	PMI_RS04900	PMI1009	0.936	copD		putative copper resistance protein
Unique	NC_010554	1075525	201	B11	PMI_RS04915	PMI1012	0.827			conserved hypothetical protein
Unique	NC_010554	1080571	204	G9	PMI_RS04935	PMI1016	1.098	prc	prc	tail-specific protease precursor (C-terminal-processing peptidase)
Unique	NC_010554	1081651	202	B12	PMI_RS04940	PMI1017	0.803			putative exported protein
Unique	NC_010554	1085783	211	B1	PMI_RS04950	PMI1019	0.834			putative sodium:dicarboxylate symporter
Unique	NC_010554	1090179	205	C5	PMI_RS04975	PMI1024	1.039		sitD	iron ABC transporter, membrane protein
Unique	NC_010554	1092125	214	D1	PMI_RS04990	PMI1027	0.798		sitA	iron ABC transporter, periplasmic substrate-binding protein
Unique	NC_010554	1093695	214	B5	PMI_RS04995	PMI1028	0.969			putative membrane-bound lytic murein transglycosylase
Unique	NC_010554	1094472	211	H8	PMI_RS05000	PMI1029	0.864		marC	multiple antibiotic resistance protein
Unique	NC_010554	1094933	216	H11	PMI_RS05005	PMI1030	0.799			putative acetyltransferase
Unique	NC_010554	1096368	217	C6	PMI_RS05015	PMI1032	0.905			putative transcriptional regulator
Unique	NC_010554	1097605	208	C2	PMI_RS05020	PMI1033	0.947			putative fimbrial subunit
Unique	NC_010554	1107059	204	A2	PMI_RS05065	PMI1042	0.999		btuD	putative vitamin B12 transport ATP-binding protein
Unique	NC_010554	1107654	217	C4	PMI_RS05070	PMI1043	0.893	arnB	arnB	UDP-4-amino-4-deoxy-l-arabinose--oxoglutarate aminotransferase
Unique	NC_010554	1108828	208	B8	PMI_RS05075	PMI1044	0.866	arnC	arnC	undecaprenyl-phosphate 4-deoxy-4-formamido-l-arabinose transferase
Unique	NC_010554	1109869	205	H5	PMI_RS05080	PMI1045	0.998	arnA	arnA	bifunctional polymyxin resistance protein
Unique	NC_010554	1112354	208	G7	PMI_RS05085	PMI1046	0.554			putative polysaccharide deacetylase
Unique	NC_010554	1115436	204	G3	PMI_RS05105	PMI1050	0.965		nlpC	putative lipoprotein
Unique	NC_010554	1117120	208	F12	PMI_RS05115	PMI1052	0.956		pqrA	AraC-family transcriptional regulator
Unique	NC_010554	1122120	209	C7	PMI_RS05135	PMI1056	0.919			putative TRAP-type transport system substrate-binding protein
Heuristic	NC_010554	1127508	212	D11	PMI_RS05155	PMI1060	0.878		fim5J	fimbrial operon regulator
Unique	NC_010554	1127930	213	D9	PMI_RS05160	PMI1061	0.942		fim5A	fimbrial protein
Unique	NC_010554	1136891	203	G2	PMI_RS19255	PMI1071	1.064
Unique	NC_010554	1137610	207	F4	PMI_RS18915		0.696			Rhs-family protein
Unique	NC_010554	1138709	216	E12	PMI_RS18750		0.821
Unique	NC_010554	1140219	209	A5	PMI_RS05220	PMI1074	0.875
Unique	NC_010554	1144672	214	D11	PMI_RS05230	PMI1080	0.794	ychF	engD	GTP-dependent nucleic acid-binding protein
Unique	NC_010554	1146471	202	G9	PMI_RS05245	PMI1083	1.011	prs	prsA	ribose-phosphate pyrophosphokinase
Unique	NC_010554	1154176	201	H6	PMI_RS05280	PMI1090	0.764	kdsA	kdsA	2-dehydro-3-deoxyphosphooctulonate aldolase
Unique	NC_010554	1155312	210	E10	PMI_RS05290	PMI1092	0.985			conserved hypothetical protein
Unique	NC_010554	1156785	209	A11	PMI_RS05295	PMI1093	0.937	dauA		putative sulfate transporter
Unique	NC_010554	1159724	209	B1	PMI_RS05310	PMI1095	1.093			conserved hypothetical protein
Unique	NC_010554	1162551	212	E4	PMI_RS05315	PMI1096	0.939			2-oxoglutarate and Fe(II)-dependent oxygenase superfamily protein
Unique	NC_010554	1163460	203	E12	PMI_RS05320	PMI1097	0.748			putative chaperone
Unique	NC_010554	1165062	217	F8	PMI_RS05330	PMI1099	0.949	mdtH	mdtH	multidrug resistance protein (MFS-family transporter)
Unique	NC_010554	1173742	207	E12	PMI_RS05365	PMI1106	0.878			putative lipoprotein
APok_uniquee	NC_010554	1177750	214	E7	PMI_RS05375	PMI1108	0.798	cmoB		conserved hypothetical protein
Unique	NC_010554	1178710	204	D11	PMI_RS05380	PMI1109	0.858	cmoA		conserved hypothetical protein
Unique	NC_010554	1188933	213	F1	PMI_RS05430	PMI1119	0.702			conserved hypothetical protein
Unique	NC_010554	1190709	218	H12	PMI_RS05435	PMI1120	0.824			Rhs-family protein
Unique	NC_010554	1197411	208	E7	PMI_RS05460	PMI1126	0.856			hypothetical protein
Unique	NC_010554	1199408	208	H8	PMI_RS19260	PMI1128	0.896
Unique	NC_010554	1202229	206	A1	PMI_RS18935		0.705
Unique	NC_010554	1204670	212	A4	PMI_RS05505	PMI1139	0.832			conserved hypothetical protein
Unique	NC_010554	1208285	215	F11	PMI_RS05525	PMI1144	0.951			putative ribonuclease inhibitor
Unique	NC_010554	1212115	201	G4	PMI_RS05555	PMI1151	0.775	znuC	znuC	high-affinity zinc uptake system ATP-binding protein
Unique	NC_010554	1212496	209	C1	PMI_RS05560	PMI1152	0.99	znuA	znuA	high-affinity zinc uptake system substrate-binding protein
Unique	NC_010554	1214288	218	A11	PMI_RS05565	PMI1153	0.825	mepM		putative peptidase
Unique	NC_010554	1216805	202	A11	PMI_RS05575	PMI1155	0.778	pyk	pykA	pyruvate kinase II
Unique	NC_010554	1219161	217	H9	PMI_RS05585	PMI1157	0.812	zwf	zwf	glucose-6-phosphate 1-dehydrogenase
Unique	NC_010554	1220854	212	C12	PMI_RS05590	PMI1158	0.768	mdtJ	mdtJ	multidrug resistance protein
Unique	NC_010554	1221074	215	F12	PMI_RS05595	PMI1159	0.836	mdtI	mdtI	multidrug resistance protein
Unique	NC_010554	1226372	206	F8	PMI_RS05620	PMI1165	1.014			putative lipoprotein
Unique	NC_010554	1232809	216	C3	PMI_RS05655	PMI1172	0.856			putative lipoprotein
Unique	NC_010554	1234225	210	F3	PMI_RS05665	PMI1174	0.934			conserved hypothetical protein
Unique	NC_010554	1238227	207	H7	PMI_RS05685		0.833			AraC-family transcriptional regulator
Unique	NC_010554	1238555	218	D3	PMI_RS05690	PMI1179	0.922			TetR-family transcriptional regulator
Unique	NC_010554	1247505	213	C5	PMI_RS05725	PMI1186	0.885		fim6C	outer membrane fimbrial usher protein
Unique	NC_010554	1253842	214	H3	PMI_RS05750	PMI1192	0.921	hrpA	hrpA	ATP-dependent helicase
Unique	NC_010554	1264775	211	C9	PMI_RS05785	PMI1199	0.916	ydgH		putative exported protein
Unique	NC_010554	1265335	212	C5	PMI_RS05790	PMI1200	0.941	pntA	pntA	pyridine nucleotide transhydrogenase (proton pump), alpha subunit
Unique	NC_010554	1269998	208	C4	PMI_RS05805	PMI1203	0.975		fnr	fumarate and nitrate reduction regulatory protein
Unique	NC_010554	1272969	207	A3	PMI_RS05810	PMI1204	0.801			putative dimethyl sulfoxide reductase chain A
Unique	NC_010554	1273462	216	G9	PMI_RS05815	PMI1205	0.889	dmsB		putative anaerobic dimethyl sulfoxide reductase chain B
Unique	NC_010554	1274586	215	F10	PMI_RS05825	PMI1207	0.752			putative ferredoxin
Unique	NC_010554	1278009	213	C6	PMI_RS05835	PMI1209	0.9		disA	tyrosine decarboxylase
Unique	NC_010554	1279489	214	B11	PMI_RS05840	PMI1210	0.927			PadR-family transcriptional regulator
Unique	NC_010554	1281548	217	E11	PMI_RS05850	PMI1213	0.955	ahpC	ahpC	alkyl hydroperoxide reductase subunit C
Unique	NC_010554	1282473	210	E2	PMI_RS05855	PMI1214	0.853	ahpF	ahpF	alkyl hydroperoxide reductase subunit F
Unique	NC_010554	1286640	202	E3	PMI_RS05875	PMI1218	0.841			putative efflux protein
Unique	NC_010554	1287944	213	D11	PMI_RS05880	PMI1219	0.962			hypothetical protein
Unique	NC_010554	1290102	218	A8	PMI_RS05885	PMI1220	0.816		amn	putative AMP nucleosidase
Unique	NC_010554	1291466	208	C11	PMI_RS05890	PMI1221	0.828			putative integrase/recombinase
Unique	NC_010554	1292739	216	A6	PMI_RS05895	PMI1222	0.789			putative exported L-asparaginase
Unique	NC_010554	1297850	205	F2	PMI_RS05910	PMI1225	0.977			ABC-2 type transporter
Unique	NC_010554	1300606	203	B7	PMI_RS05920	PMI1227	0.932	kdpD	kdpD	two-component sensor kinase
Unique	NC_010554	1309134	213	E12	PMI_RS05965	PMI1236	0.754			putative acetyltransferase
Unique	NC_010554	1310915	201	A12	PMI_RS05970	PMI1237	0.763	leuE		putative transport protein
Unique	NC_010554	1311728	217	C8	PMI_RS05975	PMI1238	0.939			putative pyridoxamine 5'-phosphate oxidase
Unique	NC_010554	1312478	205	D5	PMI_RS05980	PMI1239	1.204			probable base excision DNA repair protein
Unique	NC_010554	1315276	211	F6	PMI_RS05995	PMI1242	0.803			ABC transporter ATP-binding protein
Unique	NC_010554	1317564	216	F10	PMI_RS06005	PMI1244	0.924			putative hydrolase
Heuristic	NC_010554	1319169	204	D4	PMI_RS06015	PMI1246	0.927			putative exported protein
Unique	NC_010554	1320903	206	H7	PMI_RS06025	PMI1248	0.688			putative cystathionine gamma-synthase
Unique	NC_010554	1323727	218	A6	PMI_RS06040	PMI1251	0.812	ydeE		MFS-family transporter
Unique	NC_010554	1333116	217	E9	PMI_RS06080	PMI1259	0.957			probable amidohydrolase
Unique	NC_010554	1352671	219	B5	PMI_RS06160	PMI1275	0.396			putative aminotransferase
Unique	NC_010554	1356566	210	D2	PMI_RS06185	PMI1280	0.785			ArsR-family transcriptional regulator
Unique	NC_010554	1357785	211	A5	PMI_RS06190	PMI1282	0.799			hypothetical protein
Unique	NC_010554	1361577	210	D1	PMI_RS06210	PMI1286	0.824	osmB	osmB	osmotically-inducible lipoprotein
Unique	NC_010554	1362442	213	C2	PMI_RS06215	PMI1288	0.851	ydfG	ydfG	NADP-dependent L-serine/L-allo-threonine dehydrogenase
Unique	NC_010554	1366974	203	D6	PMI_RS06240	PMI1293	0.964			LysR-family transcriptional regulator
Unique	NC_010554	1368163	206	H11	PMI_RS06245	PMI1294	0.935			MFS-family transporter
Unique	NC_010554	1369846	216	E2	PMI_RS06250	PMI1295	0.847	tus	tus	DNA replication terminus site-binding protein
Unique	NC_010554	1372097	217	B7	PMI_RS06260	PMI1297	0.93			putative exported protein
Unique	NC_010554	1374306	209	H9	PMI_RS06265	PMI1298	0.773			conserved hypothetical protein
Unique	NC_010554	1375261	215	D12	PMI_RS06270	PMI1300	0.917	add	add	adenosine deaminase
Unique	NC_010554	1376377	217	E8	PMI_RS06275	PMI1301	0.918			putative membrane protein
Unique	NC_010554	1379211	219	B8	PMI_RS06290	PMI1304	0.51	rsxA	rnfA	electron transport complex protein
Unique	NC_010554	1382692	211	A1	PMI_RS06300	PMI1306	0.828	rsxC	rnfC	electron transport complex protein
Unique	NC_010554	1384580	201	C8	PMI_RS06315	PMI1309	0.849		rnfE	electron transport complex protein
Unique	NC_010554	1386549	213	D10	PMI_RS06325	PMI1311	1.042		rnb	exoribonuclease II
Unique	NC_010554	1391997	214	F3	PMI_RS06355	PMI1317	0.918	ribA	ribA	GTP cyclohydrolase II
Unique	NC_010554	1394407	207	H10	PMI_RS06365	PMI1319	0.855			putative transferase
Unique	NC_010554	1395869	211	G3	PMI_RS06370	PMI1320	0.795	acnA	acnA	aconitate hydratase 1
Unique	NC_010554	1398141	214	G6	PMI_RS06375	PMI1321	0.884			conserved hypothetical protein
Unique	NC_010554	1399248	205	C10	PMI_RS06380	PMI1322	0.755	cysB	cysB	cys regulon transcriptional activator
Unique	NC_010554	1416431	213	E10	PMI_RS06450	PMI1337	0.955			putative short chain dehydrogenase
Unique	NC_010554	1418157	208	G10	PMI_RS06460	PMI1339	0.798			putative lipoprotein
Unique	NC_010554	1419210	214	F8	PMI_RS06465	PMI1340	0.891	rluB	rluB	ribosomal large subunit pseudouridine synthase B
Unique	NC_010554	1420062	214	H1	PMI_RS06470	PMI1341	0.836			putative dsRNA-binding protein
Unique	NC_010554	1422566	206	E4	PMI_RS06480	PMI1343	1.028		trpE	anthranilate synthase component I
Unique	NC_010554	1423293	204	B8	PMI_RS06485		0.914		trpD	anthranilate synthase component (glutamine amidotransferase)
Unique	NC_010554	1428016	204	C4	PMI_RS06505	PMI1348	0.889	trpA	trpA	tryptophan synthase alpha chain
Unique	NC_010554	1429892	203	H10	PMI_RS06515	PMI1350	0.946	ompW	ompW	outer membrane protein
Unique	NC_010554	1435413	216	A5	PMI_RS06540	PMI1355	0.789	tonB	tonB	TonB protein
TPok_unique	NC_010554	1436254	218	G10	PMI_RS06550	PMI1357	0.792	cls	cls	cardiolipin synthetase
Unique	NC_010554	1441640	216	C1	PMI_RS06580	PMI1363	0.801	ttcA		conserved hypothetical protein
Unique	NC_010554	1449239	202	C9	PMI_RS06610	PMI1369	0.748	tyrR	tyrR	transcriptional regulator
Unique	NC_010554	1450778	201	A8	PMI_RS06620	PMI1371	0.715			putative membrane protein
Unique	NC_010554	1454420	209	D8	PMI_RS06645	PMI1376	0.946	pspA	pspA	phage shock protein A
Unique	NC_010554	1467848	207	D6	PMI_RS06710	PMI1389	0.98		slyB	outer membrane lipoprotein
Unique	NC_010554	1470052	216	A4	PMI_RS06725	PMI1392	0.839	gloA	gloA	lactoylglutathione lyase
Unique	NC_010554	1470324	208	E9	PMI_RS06730	PMI1393	0.841	rnt	rnt	ribonuclease T
Unique	NC_010554	1471261	208	A6	PMI_RS06735	PMI1394	0.914			putative glutaredoxin
Unique	NC_010554	1473565	204	G12	PMI_RS06750	PMI1397	0.907	sodB	sodB	superoxide dismutase [Fe]
Unique	NC_010554	1476574	206	C8	PMI_RS06765	PMI1401	1.02			MFS-family transporter
Unique	NC_010554	1478049	216	F6	PMI_RS06770	PMI1402	0.986	cfa	cfa	cyclopropane-fatty-acyl-phospholipid synthase
Unique	NC_010554	1481035	202	G10	PMI_RS06780	PMI1404	0.872		mdtK	multidrug resistance protein
Unique	NC_010554	1482521	215	B6	PMI_RS06795	PMI1405	0.867	pykF	pykF	pyruvate kinase
Unique	NC_010554	1486097	217	E3	PMI_RS06805	PMI1407	0.902		gadB	glutamate decarboxylase beta
Unique	NC_010554	1488823	209	G10	PMI_RS06815	PMI1409	0.815		lpp	major outer membrane lipoprotein (murein-lipoprotein)
Unique	NC_010554	1491414	203	F9	PMI_RS06830	PMI1412	0.719	sufS	sufS	cysteine desulfurase (selenocysteine lyase)
Unique	NC_010554	1493032	217	H11	PMI_RS06835	PMI1413	0.778	sufD	sufD	subunit of cysteine desulfurase activator complex
Unique	NC_010554	1493688	204	F5	PMI_RS06840	PMI1414	0.926	sufC	sufC	probable ATP-binding component of cysteine desulfurase (putative ATP-dependent transporter)
Unique	NC_010554	1495216	217	B11	PMI_RS06845	PMI1415	0.882	sufB	sufB	putative component of cysteine desulfurase activator complex
Unique	NC_010554	1495454	210	D7	PMI_RS06850	PMI1416	0.891	sufA	sufA	putative scaffold protein for iron-sulfur cluster assembly
Unique	NC_010554	1496208	204	C9	PMI_RS06855	PMI1417	0.922			putative lipoprotein
Unique	NC_010554	1499902	209	C6	PMI_RS06865	PMI1419	0.95			putative FAD-binding oxidase (putative flavoprotein)
Unique	NC_010554	1502976	218	E1	PMI_RS06875	PMI1421	0.85	ppsA	ppsA	phosphoenolpyruvate synthase
Unique	NC_010554	1505416	215	D1	PMI_RS06880	PMI1422	0.889			conserved hypothetical protein
Unique	NC_010554	1506207	215	F8	PMI_RS06885	PMI1423	0.82		aroH	phospho-2-dehydro-3-deoxyheptonate aldolase
Unique	NC_010554	1510870	206	C3	PMI_RS06900	PMI1426	1.09		hmuR2	hemin receptor
Unique	NC_010554	1515864	215	E6	PMI_RS06925	PMI1431	0.953			AsnC-family transcriptional regulator
Unique	NC_010554	1517981	204	F6	PMI_RS06935	PMI1433	0.972			GntR-family transcriptional regulator
Unique	NC_010554	1521445	204	A4	PMI_RS06950	PMI1437	0.953			putative iron utilization protein
Unique	NC_010554	1526688	209	G9	PMI_RS06985	PMI1444	0.83			putative membrane protein
Unique	NC_010554	1529416	211	F10	PMI_RS06995	PMI1446	0.93			conserved hypothetical protein
Unique	NC_010554	1538034	218	F4	PMI_RS07050	PMI1457	0.923		codA	cytosine deaminase
Unique	NC_010554	1538773	208	B3	PMI_RS07055	PMI1458	0.853	codB	codB	cytosine permease
Unique	NC_010554	1542009	209	G2	PMI_RS07065	PMI1460	0.825	betB	betB	betaine aldehyde dehydrogenase
Unique	NC_010554	1544478	218	B2	PMI_RS07075	PMI1462	0.903		betT	high-affinity choline transport protein
Unique	NC_010554	1551326	216	A3	PMI_RS07095	PMI1466	0.863		fim8D	fimbrial outer membrane usher protein
Unique	NC_010554	1555463	215	D7	PMI_RS07120	PMI1471	0.781	oppF	oppF	oligopeptide ABC transporter, ATP-binding protein
Unique	NC_010554	1556807	203	F1	PMI_RS07130	PMI1473	1.059	oppC	oppC	oligopeptide ABC transporter, permease protein
Unique	NC_010554	1559622	217	B3	PMI_RS07140	PMI1475	0.86	oppA	oppA	oligopeptide ABC transporter, oligopeptide-binding protein
Unique	NC_010554	1562134	209	E12	PMI_RS07145	PMI1476	0.794		oppA2	oligopeptide ABC transporter, oligopeptide-binding protein
Unique	NC_010554	1567502	205	G4	PMI_RS07165	PMI1480	1.164			ABC transporter, substrate binding protein
Unique	NC_010554	1573862	209	A9	PMI_RS07195	PMI1486	0.965	adhE	adhE	aldehyde-alcohol dehydrogenase
Unique	NC_010554	1577665	212	C2	PMI_RS07200	PMI1487	0.865		tdk	thymidine kinase
Unique	NC_010554	1580209	201	D2	PMI_RS07210	PMI1489	0.797		wbnF	probable nucleotide sugar epimerase
Unique	NC_010554	1581063	219	A9	PMI_RS07215	PMI1490	0.486	galU	galU	UTP--glucose-1-phosphate uridylyltransferase
Unique	NC_010554	1582357	207	H5	PMI_RS07220	PMI1491	0.779	rssB	rssB	response regulator
Unique	NC_010554	1583374	216	G12	PMI_RS07230	PMI1493	0.857	purU	purU	formyltetrahydrofolate deformylase
Unique	NC_010554	1590996	215	G6	PMI_RS07265	PMI1499	0.956	sppA	sppA	protease IV (signal peptide peptidase)
Unique	NC_010554	1593746	209	A10	PMI_RS07270	PMI1500	1.059	ansA	ansA	L-asparaginase I
Unique	NC_010554	1595268	202	C2	PMI_RS07285	PMI1503	0.82	msrB	msrB	peptide methionine sulfoxide reductase
Unique	NC_010554	1598669	208	G9	PMI_RS07300	PMI1506	0.798		mipA	MltA-interacting protein precursor
Unique	NC_010554	1598904	206	F4	PMI_RS07305	PMI1507	0.915	hypF	hypF	hydrogenase maturation protein
Unique	NC_010554	1601633	218	D4	PMI_RS07310	PMI1508	0.908	alr	dadB/dadX	alanine racemase, catabolic
Unique	NC_010554	1604232	215	D9	PMI_RS07320	PMI1510	0.92	fadR	fadR	fatty acid metabolism regulatory protein
Unique	NC_010554	1605369	201	C5	PMI_RS07325	PMI1511	0.761	nhaB	nhaB	Na+/H+ antiporter
Unique	NC_010554	1607927	213	A3	PMI_RS07340	PMI1514	0.76		emrE	methyl viologen resistance protein (ethidium resistance protein)
Unique	NC_010554	1611057	202	H1	PMI_RS07355	PMI1517	1.001			putative exported protein
Unique	NC_010554	1616672	214	G1	PMI_RS07405	PMI1522	0.867			response regulator
Unique	NC_010554	1624908	210	H6	PMI_RS07440	PMI1529	0.721			putative exported protein
Unique	NC_010554	1639189	201	D12	PMI_RS07520	PMI1545	0.807	guaA	guaA	GMP synthase [glutamine-hydrolyzing]
Unique	NC_010554	1641144	217	C7	PMI_RS07525	PMI1546	0.934	guaB	guaB	inosine-5'-monophosphate dehydrogenase
Unique	NC_010554	1643666	217	C10	PMI_RS07535	PMI1548	0.966			TonB-dependent receptor
Unique	NC_010554	1647085	203	F8	PMI_RS07540	PMI1549	0.818		ptrB	protease II (oligopeptidase B)
Unique	NC_010554	1648098	214	E10	PMI_RS07545	PMI1550	0.842			TonB-like protein
Unique	NC_010554	1653418	219	B10	PMI_RS07565	PMI1554	0.82			putative exported protein
Unique	NC_010554	1659774	211	H10	PMI_RS07605	PMI1561	0.847			putative neutral zinc metallopeptidase
Unique	NC_010554	1660599	209	G4	PMI_RS07610	PMI1562	0.88		purC	phosphoribosylaminoimidazole-succinocarboxamide synthetase (SAICAR synthetase)
Unique	NC_010554	1662020	215	C4	PMI_RS07615	PMI1563	0.939	bamC	nlpB/dapX	lipoprotein
Unique	NC_010554	1663393	211	F7	PMI_RS07625	PMI1565	0.928		gcvR	glycine cleavage system transcriptional repressor
Unique	NC_010554	1663844	212	H4	PMI_RS07630	PMI1566	0.848	bcp	bcp	putative peroxiredoxin (bacterioferritin comigratory protein)
Unique	NC_010554	1666472	214	E5	PMI_RS07640	PMI1568	0.722			putative exported protease
Unique	NC_010554	1672566	213	B5	PMI_RS07665	PMI1573	0.728	uraA	uraA	uracil permease
Unique	NC_010554	1674021	213	F3	PMI_RS07670	PMI1574	0.934	upp	upp	uracil phosphoribosyltransferase
Unique	NC_010554	1686014	216	B2	PMI_RS07720	PMI1583	0.928			conserved hypothetical protein
Unique	NC_010554	1686657	212	E12	PMI_RS07725	PMI1584	0.736	dtpA	tppB	tripeptide permease (MFS-family transporter)
Unique	NC_010554	1692962	218	C12	PMI_RS07740	PMI1587	0.866	mdtC	mdtC	multidrug resistance protein
Unique	NC_010554	1698644	219	A11	PMI_RS07755	PMI1590	0.425	yegQ		putative protease
Unique	NC_010554	1702050	206	A3	PMI_RS07770	PMI1593	0.749	thiD	thiD	phosphomethylpyrimidine kinase
Unique	NC_010554	1704210	216	B4	PMI_RS07780	PMI1595	0.951	pagP	pagP	putative antimicrobial peptide resistance and lipid A acylation protein
Unique	NC_010554	1706683	202	E10	PMI_RS07790		0.818	mgrB
Unique	NC_010554	1707056	211	F4	PMI_RS07795	PMI1597	0.67			AraC-family transcriptional regulator
Unique	NC_010554	1709950	212	B6	PMI_RS07805	PMI1599	1.06	brnQ		branched chain amino acid transport protein
Unique	NC_010554	1710516	208	B4	PMI_RS07810	PMI1600	0.912			probable N-acetylmuramoyl-L-alanine amidase
Unique	NC_010554	1712322	202	B2	PMI_RS07815	PMI1601	0.929			putative sodium:alanine symporter
Unique	NC_010554	1717281	214	G5	PMI_RS07845	PMI1607	0.928		sdaA	L-serine deaminase 1 (L-serine deaminase 1)
Unique	NC_010554	1719152	207	F7	PMI_RS07850	PMI1608	0.983	mntP		putative membrane protein
Unique	NC_010554	1720846	211	E1	PMI_RS07860	PMI1610	0.75	psiE		putative membrane protein
Unique	NC_010554	1721423	213	H12	PMI_RS07865	PMI1611	0.619			universal stress protein
Unique	NC_010554	1723782	203	E6	PMI_RS07880	PMI1614	1	cycA	cycA	D-serine/D-alanine/glycine transporter
Unique	NC_010554	1725313	209	B8	PMI_RS07885	PMIt030	0.99
Unique	NC_010554	1727240	218	A10	PMI_RS07890	PMI1615	0.839	putP	putP	sodium/proline symporter (proline permease)
Unique	NC_010554	1729349	202	H9	PMI_RS07895	PMI1616	0.867	putA	putA	bifunctional PutA protein
Unique	NC_010554	1736509	217	A6	PMI_RS07920	PMI1621	0.671	fliD	flaD/fliD	flagellar hook-associated protein 2
Unique	NC_010554	1741090	208	D4	PMI_RS07945	PMI1626	0.871			conserved hypothetical protein
Unique	NC_010554	1742734	206	A8	PMI_RS07955	PMI1629	0.834	fliE	fliE	flagellar hook-basal body complex protein
Unique	NC_010554	1748044	206	C1	PMI_RS07975	PMI1633	0.987	fliI	fliI	flagellum-specific ATP synthase
Unique	NC_010554	1749049	206	D10	PMI_RS07985	PMI1635	1.007		fliK	flagellar hook-length control protein
Unique	NC_010554	1754095	219	D3	PMI_RS08020	PMI1642	0.559	fliR	fliR	flagellar biosynthetic protein
Unique	NC_010554	1760475	207	H11	PMI_RS08050	PMI1649	0.843	flgG	flgG	flagellar basal-body rod protein (distal rod protein)
Unique	NC_010554	1761989	214	C11	PMI_RS08060	PMI1651	0.88	flgE	flgE	flagellar hook protein
Unique	NC_010554	1763531	207	H6	PMI_RS08065	PMI1652	0.784		flgD	basal-body rod modification protein
Unique	NC_010554	1777078	209	G5	PMI_RS08130	PMI1665	0.519		tap	methyl-accepting chemotaxis protein
Unique	NC_010554	1784630	214	A1	PMI_RS08160	PMI1671	0.723	flhC	flhC	flagellar transcriptional activator
Unique	NC_010554	1785126	218	C11	PMI_RS08165	PMI1672	0.839	flhD	flhD	flagellar transcriptional activator
Unique	NC_010554	1789639	204	F9	PMI_RS08175	PMI1675	0.819	dsrB	dsrB	protein DsrB
Unique	NC_010554	1789990	209	B5	PMI_RS08180	PMI1676	0.962	cspE	cspC	cold shock-like protein
Unique	NC_010554	1790671	202	F4	PMI_RS08185	PMI1677	0.791			putative membrane protein
Unique	NC_010554	1792488	202	E7	PMI_RS08210	PMI1678	0.91	pyrC	pyrC	dihydroorotase
Unique	NC_010554	1793919	215	A6	PMI_RS08215	PMI1679	0.905	bssS		conserved hypothetical protein
Unique	NC_010554	1801776	214	G9	PMI_RS08240	PMI1684	0.856		ttrS	Two component system sensor kinase of tetrathionate reductase complex
Unique	NC_010554	1808294	201	E2	PMI_RS08270	PMI1690	0.75			conserved hypothetical protein
Unique	NC_010554	1810347	210	E11	PMI_RS08285	PMI1693	0.872			putative acetyltransferase
Unique	NC_010554	1812398	212	B4	PMI_RS08295	PMI1695	0.933			putative membrane protein
Unique	NC_010554	1815597	206	E6	PMI_RS08310	PMI1698	1.056			putative membrane protein
Unique	NC_010554	1816499	206	G11	PMI_RS08315	PMI1699	0.995			putative branched-chain amino acid transporter
Unique	NC_010554	1822125	205	B3	PMI_RS08340	PMI1704	1.094			putative mechanosensitive ion channel protein
Unique	NC_010554	1823945	217	A11	PMI_RS08345	PMI1705	0.802		dmsA	dimethyl sulfoxide reductase chain A
Unique	NC_010554	1829734	210	G12	PMI_RS08375	PMI1711	0.651			phage protein
Unique	NC_010554	1832056	208	D3	PMI_RS08390	PMI1714	0.881			phage protein
Unique	NC_010554	1834287	205	B4	PMI_RS08410	PMI1718	1.129			phage protein
Unique	NC_010554	1842057	215	F5	PMI_RS08455	PMI1727	0.976			putative phage repressor protein
Unique	NC_010554	1854601	202	C8	PMI_RS08505	PMI1733	0.598		ubiG	3-demethylubiquinone-9 3-methyltransferase
Unique	NC_010554	1855643	205	F12	PMI_RS08510	PMI1734	1.056	nrdA	nrdA	ribonucleoside-diphosphate reductase 1 alpha chain
Unique	NC_010554	1857868	206	G4	PMI_RS08515	PMI1735	0.886	nrdB	nrdB	ribonucleoside-diphosphate reductase 1, beta subunit
Unique	NC_010554	1859080	216	D10	PMI_RS08520	PMI1736	0.835	yfaE		putative ferredoxin
Unique	NC_010554	1859429	207	F2	PMI_RS08525	PMI1737	0.912			putative lipoprotein
Unique	NC_010554	1859970	211	H1	PMI_RS08530	PMI1738	0.789	tyrP	tyrP	tyrosine-specific transport protein
Unique	NC_010554	1861321	217	B2	PMI_RS08535	PMI1739	0.891			putative exported protein
Unique	NC_010554	1866796	202	E11	PMI_RS08560	PMI1744	0.93	menH	yfbB	acyl-CoA thioester hydrolase
Unique	NC_010554	1870164	212	F8	PMI_RS08570	PMI1746	0.893		menF	menaquinone-specific isochorismate synthase
Unique	NC_010554	1872702	217	A7	PMI_RS08580	PMI1748	0.783			conserved hypothetical protein
Unique	NC_010554	1875450	211	A4	PMI_RS08590	PMI1751	0.821	nuoM	nuoM	NADH-quinone oxidoreductase chain N
Unique	NC_010554	1878162	203	A7	PMI_RS08595	PMI1752	0.819	nuoL	nuoL	NADH-quinone oxidoreductase chain L
Unique	NC_010554	1878580	201	B12	PMI_RS08600	PMI1753	0.772	nuoK	nuoK	NADH-quinone oxidoreductase chain K
Unique	NC_010554	1880375	201	A10	PMI_RS08615	PMI1756	0.756	nuoH	nuoH	NADH-quinone oxidoreductase chain H
Unique	NC_010554	1882639	205	G3	PMI_RS08620	PMI1757	1.042	nuoG	nuoG	NADH-quinone oxidoreductase chain G
Unique	NC_010554	1884977	209	C12	PMI_RS08625	PMI1758	0.786	nuoF	nuoF	NADH-quinone oxidoreductase chain F
Unique	NC_010554	1885143	211	D6	PMI_RS08630	PMI1759	0.942	nuoE	nuoE	NADH-quinone oxidoreductase chain E
Unique	NC_010554	1887213	201	E6	PMI_RS08635	PMI1760	0.786	nuoC	nuoC/nuoD	NADH-quinone oxidoreductase chain C/D
Unique	NC_010554	1887927	218	B12	PMI_RS08640	PMI1761	0.856		nuoB	NADH-quinone oxidoreductase chain B
Unique	NC_010554	1890166	205	G6	PMI_RS08650	PMI1764	1.083	hexA	hexA	LysR-family transcriptional regulator
Unique	NC_010554	1891296	216	D4	PMI_RS08655	PMI1765	0.881			putative aminotransferase
Unique	NC_010554	1894999	216	E3	PMI_RS08665	PMI1767	0.796			putative cation transporter
Unique	NC_010554	1895782	208	H3	PMI_RS08670	PMI1768	0.804			putative phosphatase
Unique	NC_010554	1896629	215	H4	PMI_RS08680	PMI1770	0.786			conserved hypothetical protein
Unique	NC_010554	1897322	204	E1	PMI_RS08685	PMI1771	1.174	ackA	ackA	acetate kinase
Unique	NC_010554	1898634	215	B2	PMI_RS08690	PMI1772	0.921	pta	pta	phosphate acetyltransferase
APok_unique	NC_010554	1903461	201	H12	PMI_RS08695	PMI1773	0.668		gcd	quinoprotein glucose dehydrogenase
Unique	NC_010554	1909726	214	H4	PMI_RS08720	PMI1778	0.905			LacI-family transcriptional regulator
Unique	NC_010554	1910205	215	D3	PMI_RS08725	PMI1779	0.899	yfcD		putative NUDIX hydrolase
Unique	NC_010554	1911684	214	G3	PMI_RS08735	PMI1781	0.885			putative cell division inhibitor, NAD(P)-binding
Unique	NC_010554	1920684	213	G11	PMI_RS08780	PMI1790	0.734		usg	putative aspartate-semialdehyde dehydrogenase
Unique	NC_010554	1923695	218	G2	PMI_RS08795	PMI1794	0.961			putative membrane protein
Unique	NC_010554	1929616	212	F6	PMI_RS08815	PMI1798	0.921			putative lipoprotein
Unique	NC_010554	1930225	211	F3	PMI_RS08820	PMI1799	0.931			conserved hypothetical protein
Unique	NC_010554	1931731	213	C1	PMI_RS08830	PMI1801	0.845			putative membrane protein
Unique	NC_010554	1933789	214	F9	PMI_RS08840	PMI1803	1.011	prmB		putative methylase
Unique	NC_010554	1935305	201	F4	PMI_RS08850	PMI1805	0.683	smrB		conserved hypothetical protein
Unique	NC_010554	1936770	208	D12	PMI_RS08860	PMI1807	0.881	fadJ	fadJ	fatty acid oxidation complex alpha subunit
Unique	NC_010554	1938985	203	H12	PMI_RS08865	PMI1808	0.921	fadI	fadI	3-ketoacyl-CoA thiolase
Unique	NC_010554	1941419	213	B12	PMI_RS08875	PMI1810	0.918	fadL	fadL	long-chain fatty acid transport protein
Unique	NC_010554	1943045	216	H2	PMI_RS08880	PMI1811	0.827	mlaA	vacJ	VacJ lipoprotein
APok_unique	NC_010554	1945531	213	D8	PMI_RS08890	PMIt039	0.755
Unique	NC_010554	1949653	208	B10	PMI_RS08900	PMI1814	0.989	phsA	phsA	thiosulfate reductase precursor
Unique	NC_010554	1956666	218	F11	PMI_RS08965	PMIt047	0.97
Unique	NC_010554	1958711	217	A2	PMI_RS08990	PMI1822	0.802		nupC	nucleoside permease
Unique	NC_010554	1964714	215	H9	PMI_RS09015	PMI1827	0.78	cysK	cysK	cysteine synthase A
Unique	NC_010554	1965824	204	C2	PMI_RS09020	PMI1828	1.189	ptsH	hpr/ptsH	PTS system phosphocarrier protein
Unique	NC_010554	1966321	218	D8	PMI_RS09025	PMI1829	1.021	ptsI	ptsI	phosphoenolpyruvate-protein phosphotransferase
Unique	NC_010554	1967957	208	E3	PMI_RS09030	PMI1830	0.961	crr	crr	PTS family enzyme IIA component
Unique	NC_010554	1969089	207	D3	PMI_RS09035	PMI1831	0.677	cysM	cysM	cysteine synthase B
Unique	NC_010554	1971453	201	A5	PMI_RS09045	PMI1833	0.609	cysW	cysW	sulfate/thiosulfate ABC transporter, permease protein
Unique	NC_010554	1974502	208	C1	PMI_RS09060	PMI1836	1.15			conserved hypothetical protein
Unique	NC_010554	1975802	210	A12	PMI_RS09070	PMI1838	0.651			putative GNAT-family acetyltransferase
Unique	NC_010554	1976676	209	D10	PMI_RS09075	PMI1839	0.936	hemF	hemF	coproporphyrinogen III oxidase, aerobic
Unique	NC_010554	1977439	217	B12	PMI_RS09080	PMI1840	1.014			putative lipoprotein
Unique	NC_010554	1980491	204	D2	PMI_RS09090	PMI1842	0.795	bamB		putative lipoprotein
Unique	NC_010554	1981012	208	A8	PMI_RS09095	PMI1843	0.804			putative membrane protein
Unique	NC_010554	1984229	206	B2	PMI_RS09110	PMI1846	1.061	rodZ	rodZ	putative DNA-binding protein
Unique	NC_010554	1985211	208	A9	PMI_RS09115	PMI1847	0.919			putative lipoprotein
Unique	NC_010554	1986471	205	B2	PMI_RS09120	PMI1848	1.006			radical SAM superfamily protein
Unique	NC_010554	1986829	203	A6	PMI_RS09125	PMI1849	0.804	ndk	ndk	nucleoside diphosphate kinase
Unique	NC_010554	1987652	207	F8	PMI_RS09130	PMI1850	0.919	pbpC	pbpC	penicillin-binding protein 1C
Unique	NC_010554	1993258	212	G8	PMI_RS09135	PMI1851	0.928			alpha-2-macroglobulin-like lipoprotein (putative endopeptidase inhibitor)
Unique	NC_010554	1995890	208	A7	PMI_RS09145	PMI1853	0.931	pepB	pepB	peptidase B
Unique	NC_010554	1997310	207	C1	PMI_RS09155	PMI1855	1.247	fdx	fdx	2Fe-2S ferredoxin
Unique	NC_010554	1999246	216	A1	PMI_RS09160	PMI1856	0.995	hscA	hscA	chaperone protein HscA
Unique	NC_010554	1999951	206	F3	PMI_RS09165	PMI1857	1.048	hscB	hscB	co-chaperone protein HscB
Unique	NC_010554	2000151	215	G8	PMI_RS09170	PMI1858	1.058	iscA	iscA	iron-binding protein (iron-sulfur cluster assembly protein)
Unique	NC_010554	2000742	202	A6	PMI_RS09175	PMI1859	0.841	iscU	iscU	putative iron-binding protein
Unique	NC_010554	2000862	213	G3	PMI_RS09180	PMI1860	0.838		iscS	cysteine desulfurase
Unique	NC_010554	2002468	210	A6	PMI_RS09185	PMI1861	0.75	iscR	iscR	putative iron-sulfur cluster transcriptional regulator
Unique	NC_010554	2002907	206	H12	PMI_RS09190	PMI1862	0.889	trmJ		hypothetical tRNA/rRNA methyltransferase
Unique	NC_010554	2003914	202	H6	PMI_RS09195	PMI1863	0.555	suhB	suhB	inositol-1-monophosphatase
Unique	NC_010554	2005155	217	G6	PMI_RS09200	PMI1864	0.9			TetR-family transcriptional regulator
Unique	NC_010554	2005229	218	A9	PMI_RS09205	PMI1865	0.828			peptidase
Unique	NC_010554	2014897	210	C7	PMI_RS09240	PMI1872	0.574	glrR		putative two-component system response regulator (sigma-54 interacting regulator)
Unique	NC_010554	2020611	201	C11	PMI_RS09255	PMI1875	0.737	purL	purL	phosphoribosylformylglycineamide synthetase
Unique	NC_010554	2023119	214	H9	PMI_RS09260	PMI1876	0.882	mltF		putative transglycosylase
Unique	NC_010554	2024863	205	D2	PMI_RS09265	PMI1877	1.115		pmfA	major fimbrial subunit
Unique	NC_010554	2033325	213	D1	PMI_RS09310	PMI1886	0.753	recO	recO	DNA repair protein
Unique	NC_010554	2037788	213	B7	PMI_RS09330	PMI1890	0.901	lepA	lepA	GTP-binding elongation factor
Unique	NC_010554	2039580	211	E11	PMI_RS09340	PMI1892	0.991	rseB	rseB	anti sigma E (sigma 24) factor, negative regulator
Unique	NC_010554	2040111	206	F12	PMI_RS09345	PMI1893	0.841	rseA	rseA	anti sigma E protein
Unique	NC_010554	2043876	207	H8	PMI_RS09360	PMI1897	0.937	srmB	srmB	ATP-dependent RNA helicase
Unique	NC_010554	2045022	215	E12	PMI_RS09370	PMI1899	0.956	ung	ung	uracil-DNA glycosylase
Unique	NC_010554	2047490	203	B10	PMI_RS09385	PMI1902	1.058	recN	recN	DNA repair protein RecN
Unique	NC_010554	2049176	217	F1	PMI_RS09390	PMI1903	0.728	bamE	smpA	putative lipoprotein
Unique	NC_010554	2050146	208	B2	PMI_RS09400	PMI1905	0.598			conserved hypothetical protein
Unique	NC_010554	2051009	216	D5	PMI_RS19020		0.85	ssrA
Unique	NC_010554	2051976	205	D1	PMI_RS09410		0.971
Unique	NC_010554	2053809	218	E10	PMI_RS18765	PMI1908	0.968			putative colicin
Unique	NC_010554	2055652	218	G7	PMI_RS09430		0.972			putative colicin
Unique	NC_010554	2057345	207	F3	PMI_RS09435	PMI1912	0.737			FtsK/SpoIIIE-family protein
Unique	NC_010554	2061682	208	A5	PMI_RS09460	PMI1917	0.812			hypothetical protein
Unique	NC_010554	2064626	203	G1	PMI_RS09475	PMI1921	1.095			putative exported protein
Unique	NC_010554	2081383	205	F7	PMI_RS09535	PMI1935	1.055			L-lactate permease
Unique	NC_010554	2083378	201	B7	PMI_RS09540	PMI1936	0.715			putative oxidoreductase subunit
Unique	NC_010554	2087511	208	B7	PMI_RS09565	PMI1941	0.911			conserved hypothetical protein
Unique	NC_010554	2090264	213	C12	PMI_RS09575	PMI1943	0.842			MFS-family transporter
Unique	NC_010554	2091478	215	D5	PMI_RS09580	PMI1944	0.936			putative exported protein
Unique	NC_010554	2093523	202	A9	PMI_RS09585	PMI1945	0.714		ireA	putative TonB-dependent ferric siderophore receptor
Unique	NC_010554	2094331	211	D7	PMI_RS09590	PMI1946	0.799		sglT	sodium/glucose cotransporter
Unique	NC_010554	2098498	216	H10	PMI_RS09605	PMI1949	0.804	galK	galK	galactokinase
Unique	NC_010554	2099641	211	E3	PMI_RS09610	PMI1950	1.004		galT	galactose-1-phosphate uridylyltransferase
Unique	NC_010554	2104475	203	E4	PMI_RS09630	PMI1954	0.99			universal stress protein
Unique	NC_010554	2105096	213	C7	PMI_RS09635	PMI1955	0.927	eco	eco	ecotin precursor
Unique	NC_010554	2106163	216	A7	PMI_RS09645	PMI1957	0.862			conserved hypothetical protein
Unique	NC_010554	2106455	218	E12	PMI_RS09650	PMI1958	0.76			putative DNA-damage-inducible protein
Unique	NC_010554	2113745	206	D12	PMI_RS09680	PMI1964	0.579			putative exported FKBP-type peptidyl-prolyl cis-trans isomerase
Unique	NC_010554	2113963	210	C2	PMI_RS09685	PMI1965	0.87			putative exported protein
Unique	NC_010554	2116499	203	E2	PMI_RS09700	PMI1968	0.997			hypothetical protein
Unique	NC_010554	2116958	206	C10	PMI_RS09705	PMIt049	1.085
Unique	NC_010554	2118292	208	D9	PMI_RS09715	PMI1970	0.838			putative positive regulator of phage late gene transcription
Unique	NC_010554	2119810	209	C3	PMI_RS09725	PMI1972	1.064			putative phage tail assembly protein
Unique	NC_010554	2120215	217	F10	PMI_RS09730	PMI1973	0.961			putative phage tail fiber protein (tape measure protein)
Unique	NC_010554	2123949	214	C7	PMI_RS09745	PMI1976	0.795			probable major tail sheath protein
Unique	NC_010554	2129519	208	C3	PMI_RS09775	PMI1982	0.862			putative phage tail completion protein S
Unique	NC_010554	2130342	214	B9	PMI_RS09785	PMI1984	0.778			putative phage lysis protein
Unique	NC_010554	2131421	204	A7	PMI_RS09795	PMI1986	0.991			putative phage holin
Unique	NC_010554	2137076	213	F10	PMI_RS09830	PMI1993	0.864			phage portal protein
Unique	NC_010554	2140111	214	B7	PMI_RS09840	PMI1995	0.794			conserved hypothetical protein
Unique	NC_010554	2142311	211	G7	PMI_RS09850	PMI1997	0.779			phage replication protein
Unique	NC_010554	2146426	211	A8	PMI_RS09895	PMI2007	0.889			phage integrase
Unique	NC_010554	2151490	202	H10	PMI_RS09910	PMI2010	0.808	recJ	recJ	single-stranded-DNA-specific exonuclease
Unique	NC_010554	2154677	216	B1	PMI_RS09935		0.898			hypothetical protein
Unique	NC_010554	2156557	206	G1	PMI_RS09950	PMI2018	1.058			putative metal dependent phosphohydrolase
Unique	NC_010554	2159687	210	D12	PMI_RS09955	PMI2019	0.702	gcvP	gcvP	glycine dehydrogenase [decarboxylating]
Unique	NC_010554	2163149	202	G1	PMI_RS09970	PMI2022	0.62	ubiI	visC	putative monooxygenase
Unique	NC_010554	2164225	219	C10	PMI_RS09975	PMI2023	0.49	ubiH	ubiH	2-octaprenyl-6-methoxyphenol hydroxylase
Unique	NC_010554	2165522	211	B4	PMI_RS09980	PMI2024	0.918	pepP	pepP	Xaa-proline aminopeptidase
Unique	NC_010554	2165894	214	B6	PMI_RS09985	PMI2025	0.823			conserved hypothetical protein
Unique	NC_010554	2166882	213	F7	PMI_RS09990	PMI2026	0.967	zapA		conserved hypothetical protein
Unique	NC_010554	2167021	210	D9	PMI_RS19040		0.993	ssrS
Unique	NC_010554	2168127	212	A1	PMI_RS10000	PMI2028	0.7			putative toxin transporter
Unique	NC_010554	2174485	209	F10	PMI_RS10015	PMI2031	0.724	serA	serA	D-3-phosphoglycerate dehydrogenase
Unique	NC_010554	2177313	216	G3	PMI_RS10030	PMI2034	0.906			hypothetical protein
Unique	NC_010554	2177771	201	E1	PMI_RS10035	PMI2035	0.655			conserved hypothetical protein
Unique	NC_010554	2178224	213	D12	PMI_RS10040	PMI2036	0.697			putative exported protein
Unique	NC_010554	2179073	206	D9	PMI_RS10045	PMI2037	1.104	argO	argO	arginine exporter
Unique	NC_010554	2180237	202	H2	PMI_RS10050	PMI2038	0.82	mscS		putative mechanosensitive ion channel protein
Unique	NC_010554	2182902	202	F8	PMI_RS10060	PMI2040	0.85	acnB	acnB	aconitate hydratase 2 (citrate hydro-lyase 2)
Unique	NC_010554	2187051	207	H2	PMI_RS10070	PMI2043	0.909	rtxA
Unique	NC_010554	2200262	202	E8	PMI_RS10075	PMI2044	0.861	lpdA	lpdA	dihydrolipoyl dehydrogenase (glycine cleavage system L protein)
Unique	NC_010554	2202543	209	H10	PMI_RS10080	PMI2045	0.737	aceF	aceF	dihydrolipoyllysine-residue acetyltransferase component of pyruvate dehydrogenase complex
Unique	NC_010554	2205174	216	F8	PMI_RS10085	PMI2046	0.859	aceE	aceE	pyruvate dehydrogenase E1 component
Unique	NC_010554	2206129	209	B4	PMI_RS10090	PMI2047	0.974	pdhR	pdhR	pyruvate dehydrogenase complex repressor
Unique	NC_010554	2207451	201	B9	PMI_RS10100	PMI2049	0.774	ppdD	ppdD	prepilin peptidase dependent protein D
Unique	NC_010554	2208739	207	E1	PMI_RS10105	PMI2050	0.981	tadA	hofB	protein transport protein
Unique	NC_010554	2211077	218	D5	PMI_RS10115	PMI2052	0.927	coaE	coaE	dephospho-CoA kinase
Unique	NC_010554	2211278	211	G9	PMI_RS10120	PMI2053	0.797	zapD		conserved hypothetical protein
Unique	NC_010554	2212284	207	D1	PMI_RS10130	PMI2055	0.897	mutT	mutT	mutator MutT protein (dGTP pyrophosphohydrolase)
Unique	NC_010554	2216652	219	D1	PMI_RS10140	PMI2057	0.423	hpmA	hpmA	hemolysin
Unique	NC_010554	2220785	218	H11	PMI_RS10145	PMI2058	0.846
Unique	NC_010554	2227018	210	E5	PMI_RS10165	PMI2063	0.937			conserved hypothetical protein
Unique	NC_010554	2228072	216	C4	PMI_RS10175	PMI2065	0.83	ftsZ	ftsZ	cell division protein
Unique	NC_010554	2245784	210	A2	PMI_RS10250	PMI2080	0.641	cra	fruR	putative fructose repressor (catabolite repressor/activator)
Unique	NC_010554	2247515	202	B11	PMI_RS10255	PMI2081	0.911			AMP-binding protein
Unique	NC_010554	2249377	210	F1	PMI_RS10260	PMI2082	0.827	leuO	leuO	LysR-family transcriptional regulator
Unique	NC_010554	2249726	212	C10	PMI_RS19045		0.996			putative membrane protein
Unique	NC_010554	2251701	201	C2	PMI_RS10265	PMI2084	0.748	leuA	leuA	2-isopropylmalate synthase
Unique	NC_010554	2252950	207	C5	PMI_RS10270	PMI2085	0.946	leuB	leuB	3-isopropylmalate dehydrogenase
Unique	NC_010554	2256519	202	B4	PMI_RS10285	PMI2088	0.872	sgrR		putative solute-binding protein
Unique	NC_010554	2258760	207	A11	PMI_RS10300	PMI2091	0.955			putative phage-related protein
Unique	NC_010554	2261103	212	G11	PMI_RS10310	PMI2093	0.953	speB	speB	agmatinase
Unique	NC_010554	2263196	201	H1	PMI_RS10315	PMI2094	0.571	speA	speA	biosynthetic arginine decarboxylase
Unique	NC_010554	2266130	218	A3	PMI_RS10325	PMI2096	0.844	bcsG		putative membrane protein
Unique	NC_010554	2270154	212	A10	PMI_RS10340	PMI2099	0.715	bcsA	bcsA	cellulose synthase catalytic subunit
Unique	NC_010554	2276925	208	H12	PMI_RS10350	PMI2101	0.808	bcsC	bscC	cellulose synthase protein
Unique	NC_010554	2277876	218	E7	PMI_RS10360	PMI2103	0.891			putative membrane protein
Unique	NC_010554	2278242	217	G4	PMI_RS10365	PMI2104	0.906			ArsR-family transcriptional regulator
Unique	NC_010554	2278383	201	E9	PMI_RS10370	PMI2105	0.793		sprT	putative metallopeptidase
Unique	NC_010554	2279706	210	B6	PMI_RS10380	PMI2107	0.822			hypothetical protein
Heuristic	NC_010554	2280126	212	D10	PMI_RS10385	PMI2108	0.826			conserved hypothetical protein
Unique	NC_010554	2281423	215	B9	PMI_RS10390	PMI2109	0.911	mgtE	mgtE	magnesium transporter
Unique	NC_010554	2282683	212	D7	PMI_RS10400	PMI2111	0.828	hcr	hcr	NADH oxidoreductase
Heuristic	NC_010554	2284994	212	C8	PMI_RS10405	PMI2112	0.94	hcp	hcp	hydroxylamine reductase
Unique	NC_010554	2287925	216	B6	PMI_RS10415	PMI2114	0.905			putative sodium:alanine symporter
Unique	NC_010554	2289329	205	F6	PMI_RS10420	PMI2115	1.121	clcA	clcA	H(+)/Cl(-) exchange transporter
Unique	NC_010554	2290826	207	B5	PMI_RS10425	PMI2116	1.031	tehB		putative tellurite resistance protein
Unique	NC_010554	2291789	202	C3	PMI_RS10430	PMI2117	0.892			putative potassium channel protein
Unique	NC_010554	2294830	208	E1	PMI_RS10445	PMI2120	0.884			putative membrane-associated cytochrome
Unique	NC_010554	2298481	216	H9	PMI_RS10465	PMI2123	0.815			conserved hypothetical protein
Unique	NC_010554	2299102	209	C8	PMI_RS10470	PMI2124	0.837			putative exported sulfatase
Unique	NC_010554	2303906	205	E10	PMI_RS10485	PMI2127	1.131			chondroitin ABC lyase precursor
Unique	NC_010554	2307671	205	H9	PMI_RS10490	PMI2128	0.883			putative chondroitin ABC lyase precursor
Unique	NC_010554	2311983	217	A10	PMI_RS10500	PMI2131	0.817			putative gycosyl hydrolase
Unique	NC_010554	2316540	203	A10	PMI_RS10530	PMI2137	0.811		agaW	putative N-acetylgalactosamine-specific PTS system, IIC component
Unique	NC_010554	2317920	218	H6	PMI_RS10540	PMI2139	0.864		agaS	putative tagatose-6-phosphate ketose/aldose isomerase
Unique	NC_010554	2319917	218	H9	PMI_RS10545	PMI2140	0.886	kbaZ	agaZ	putative tagatose 6-phosphate kinase
Unique	NC_010554	2320873	203	H5	PMI_RS10550	PMI2141	1.09		agaR	putative aga operon transcriptional repressor
Unique	NC_010554	2325753	205	H2	PMI_RS10565	PMI2144	1.103			conserved hypothetical protein
Unique	NC_010554	2328311	211	E6	PMI_RS10580	PMI2147	1.023		eda/kdgA	putative Khg/KdpG aldolase
Unique	NC_010554	2330550	213	E1	PMI_RS10590	PMI2149	0.725			putative exported amino acid deaminase
Unique	NC_010554	2331000	218	D9	PMI_RS19055		0.925			hypothetical protein
Unique	NC_010554	2332337	214	B10	PMI_RS10600	PMI2152	0.794		arsB	arsenical pump membrane protein
Unique	NC_010554	2333798	201	E3	PMI_RS10605	PMI2153	0.777		arsR	arsenical resistance operon repressor
Unique	NC_010554	2337554	204	F3	PMI_RS10630	PMI2157	0.947	fruK	fruK	1-phosphofructokinase
Unique	NC_010554	2343418	212	C9	PMI_RS10660	PMI2163	0.918			MFS-family transporter
Unique	NC_010554	2345067	210	E9	PMI_RS10665	PMI2164	0.732			putative mechanosensitive ion channel protein
Heuristic	NC_010554	2350285	203	C6	PMI_RS10685	PMI2168	0.929			probable short-chain dehydrogenase
Unique	NC_010554	2350505	208	H4	PMI_RS10690	PMI2169	0.779			putative thioredoxin
Unique	NC_010554	2351705	210	D10	PMI_RS10695	PMI2170	0.909			putative membrane protein
Unique	NC_010554	2352868	211	C10	PMI_RS10705	PMI2172	0.865	cueR	cueR	MerR-family transcriptional regulator (copper efflux regulator)
Unique	NC_010554	2353334	204	B3	PMI_RS10710	PMI2173	0.971	copA	copA	copper-transporting P-type ATPase
Unique	NC_010554	2357215	215	E8	PMI_RS10715	PMI2174	0.918			putative adhesin (autotransporter)
Unique	NC_010554	2360255	202	F10	PMI_RS10730	PMI2177	0.858	ushA	ushA	protein UshA precursor
Unique	NC_010554	2364751	216	H1	PMI_RS10745	PMI2180	0.82		rosB	putative potassium antiporter
Unique	NC_010554	2366980	206	H10	PMI_RS10750	PMI2181	0.813		gsk	inosine-guanosine kinase
Unique	NC_010554	2368244	211	A3	PMI_RS10755	PMI2182	0.804	wzz(fepE)	wzz	O-antigen chain length determinant
Unique	NC_010554	2371944	204	C8	PMI_RS10770	PMI2185	0.906	htpG	htpG	chaperone protein HtpG
Unique	NC_010554	2374752	213	G7	PMI_RS10780	PMI2188	0.896	rarD		putative membrane protein
Unique	NC_010554	2377608	213	C4	PMI_RS10790	PMI2190	0.752		cscA	sucrose-6-phosphate hydrolase (sucrase) (invertase)
Unique	NC_010554	2378344	206	B1	PMI_RS10795	PMI2191	0.988		cscR	sucrose operon repressor
Unique	NC_010554	2381305	202	B3	PMI_RS10805	PMI2193	0.85			putative CDP-alcohol phosphatidyltransferase
Unique	NC_010554	2382222	211	G4	PMI_RS10815	PMI2195	0.794			putative cytidylyltransferase
Unique	NC_010554	2383447	203	E5	PMI_RS10820	PMI2196	1.009			putative membrane-associated CAAX amino terminal protease
Unique	NC_010554	2389549	214	E12	PMI_RS10845	PMI2201	0.892			conserved hypothetical protein
Unique	NC_010554	2392810	215	A10	PMI_RS10855	PMI2203	0.903			putative isochorismatase
Unique	NC_010554	2393253	202	D7	PMI_RS10860	PMI2204	0.737			pirin-like protein
Unique	NC_010554	2401150	213	H10	PMI_RS10900	PMI2212	0.602		fim10C	fimbrial outer membrane usher protein
Unique	NC_010554	2405807	203	D10	PMI_RS10920	PMI2216	1.05		pmpH	putative fimbrial adhesin
Unique	NC_010554	2406397	211	G5	PMI_RS10925	PMI2217	0.785		pmpG	putative fimbrial subunit
Unique	NC_010554	2410485	216	D6	PMI_RS10945	PMI2221	0.846		pmpC	fimbrial outer membrane usher protein
Unique	NC_010554	2415682	215	F3	PMI_RS10970	PMI2226	0.865			PTS system, IIabc component
TPok_unique	NC_010554	2418167	207	D9	PMI_RS10980	PMI2228	0.983			putative acetyltransferase
Unique	NC_010554	2419137	212	G3	PMI_RS10985	PMI2229	0.85			putative cell filamentation protein
Unique	NC_010554	2421400	209	B2	PMI_RS10995	PMI2232	1.116			TetR-family transcriptional regulator
Unique	NC_010554	2422835	205	H6	PMI_RS11010	PMI2235	1.003	mutS	mutS	DNA mismatch repair protein
Unique	NC_010554	2426361	216	D3	PMI_RS11015	PMI2236	0.797	rpoS	rpoS	RNA polymerase sigma factor RpoS
APok_unique	NC_010554	2428869	204	E10	PMI_RS11025	PMI2238	0.938		pcm	protein-L-isoaspartate O-methyltransferase
Unique	NC_010554	2429595	204	D8	PMI_RS11030	PMI2239	0.85	surE	surE	stationary-phase survival protein SurE
Unique	NC_010554	2430652	209	C11	PMI_RS11035	PMI2240	0.832	truD	truD	tRNA pseudouridine synthase D
Unique	NC_010554	2435549	207	H3	PMI_RS11065	PMI2246	0.966	cysD	cysD	sulfate adenylyltransferase subunit 2
Unique	NC_010554	2435655	212	A12	PMI_RS11070	PMI2247	0.605	cysG	cysG	siroheme synthase
Unique	NC_010554	2440267	203	A9	PMI_RS11085	PMI2250	0.797	cysJ	cysJ	sulfite reductase [NADPH] flavoprotein alpha-component
Unique	NC_010554	2446096	211	B10	PMI_RS11110	PMI2255	0.852			conserved hypothetical protein
Unique	NC_010554	2447103	213	C9	PMI_RS11115	PMI2256	0.743			putative oxidoreductase
Unique	NC_010554	2451404	215	C2	PMI_RS11135		0.912
Unique	NC_010554	2454818	211	F11	PMI_RS11150	PMI2258	0.791	gmhB	gmhB	D,D-heptose 1,7-bisphosphate phosphatase
Unique	NC_010554	2455244	216	F11	PMI_RS11155	PMI2259	0.935	metN	metN	D-methionine ABC transporter, ATP-binding protein
Unique	NC_010554	2456354	214	A3	PMI_RS11160	PMI2260	0.91		metI	D-methionine ABC transporter, permease protein
Unique	NC_010554	2457251	204	F12	PMI_RS11165	PMI2261	0.945		metQ	D-methionine ABC transporter, substrate-binding lipoprotein
Unique	NC_010554	2457965	218	B10	PMI_RS11170	PMI2262	0.892	rcsF	rcsF	regulator of colanic acid capsule synthesis
Unique	NC_010554	2458346	205	A12	PMI_RS11175	PMI2263	1.083	tsaA		conserved hypothetical protein
Unique	NC_010554	2461685	204	A11	PMI_RS11185	PMI2265	0.964	nlpE	cutF/nlpE	putative copper homeostasis lipoprotein
Unique	NC_010554	2461997	214	B2	PMI_RS11190	PMI2266	0.719	rof	rof	Rho-binding antiterminator
Unique	NC_010554	2464061	217	D12	PMI_RS11200	PMI2268	0.756			short chain dehydrogenase
Unique	NC_010554	2469596	206	F1	PMI_RS11215	PMI2271	0.95	rnhB	rnhB	ribonuclease HII
Unique	NC_010554	2481135	210	A11	PMI_RS11270	PMI2282	0.74	frr	frr	ribosome recycling factor
Unique	NC_010554	2482673	203	B4	PMI_RS11280	PMI2284	0.912	tsf	tsf	elongation factor Ts
Unique	NC_010554	2485570	217	E10	PMI_RS11290	PMI2286	0.943	map	map2/pepM	methionine aminopeptidase
Unique	NC_010554	2487047	203	A12	PMI_RS11295	PMI2287	0.818	glnD	glnD	[protein-PII] uridylyltransferase
Unique	NC_010554	2489046	210	E12	PMI_RS11300	PMI2288	0.746	dapD	dapD	2,3,4,5-tetrahydropyridine-2-carboxylate N-succinyltransferase
Unique	NC_010554	2489490	216	H6	PMI_RS11305	PMI2289	0.855			conserved hypothetical protein
Unique	NC_010554	2491146	208	E4	PMI_RS11315	PMI2291	0.787			hypothetical protein
Unique	NC_010554	2492833	214	G4	PMI_RS11320	PMI2292	0.843	ptsG	ptsG	PTS system, glucose-specific IIBC component
Unique	NC_010554	2494527	208	E10	PMI_RS11325	PMI2293	0.876	truC	truC	tRNA pseudouridine synthase C
Unique	NC_010554	2496178	209	C10	PMI_RS11340	PMI2296	0.998	queF		putative GTP cyclohydrolase
Unique	NC_010554	2497829	213	B2	PMI_RS11345	PMI2297	1.053	ppnN		putative lysine decarboxylase
Unique	NC_010554	2498660	216	B8	PMI_RS11350	PMI2298	0.789	xni	xni	exodeoxyribonuclease IX
Unique	NC_010554	2500248	214	F2	PMI_RS11355	PMI2299	0.918	rlmM		conserved hypothetical protein
Unique	NC_010554	2501529	204	A10	PMI_RS11365	PMI2301	1.031		gcvA	glycine cleavage system transcriptional activator
Unique	NC_010554	2503562	213	C10	PMI_RS11375	PMI2303	1.022	csdE		putative cysteine desulfuration protein
Unique	NC_010554	2504328	216	H5	PMI_RS11380	PMI2304	0.844	tcdA		conserved hypothetical protein
Unique	NC_010554	2505474	201	B5	PMI_RS11385	PMI2305	0.801	mltA	mltA	membrane-bound lytic murein transglycosylase
Unique	NC_010554	2508080	209	G8	PMI_RS11405	PMI2306	0.955	amiC	amiC	N-acetylmuramoyl-L-alanine amidase AmiC
Unique	NC_010554	2511635	202	D11	PMI_RS11415	PMI2308	0.697	recD	recD	exodeoxyribonuclease V alpha chain
Unique	NC_010554	2513114	219	B3	PMI_RS11420	PMI2309	0.241	recB	recB	exodeoxyribonuclease V beta chain
Unique	NC_010554	2521919	216	E5	PMI_RS11435	PMI2312	0.864			putative exported protein
Unique	NC_010554	2525057	215	A8	PMI_RS11460	PMI2317	0.773			conserved hypothetical protein
Unique	NC_010554	2525412	210	G3	PMI_RS11465	PMI2318	0.828			putative thymidylate synthase
Unique	NC_010554	2528471	210	F4	PMI_RS11475	PMI2320	0.735	ptsP	ptsP	phosphoenolpyruvate-protein phosphotransferase
Unique	NC_010554	2530549	209	E11	PMI_RS11485	PMI2322	0.774	thiB	thiB/tbpA	thiamine ABC transporter, substrate-binding protein
Unique	NC_010554	2533396	213	H1	PMI_RS11495	PMI2324	0.908	thiQ	thiQ	thiamine ABC transporter, ATP-binding protein
Unique	NC_010554	2533778	215	A9	PMI_RS11500	PMI2325	0.944			putative excisionase (DNA-binding protein)
Unique	NC_010554	2534240	212	F4	PMI_RS11505	PMI2326	0.981			conserved hypothetical protein
Unique	NC_010554	2535873	205	B12	PMI_RS11510	PMI2327	1.101		polB	DNA polymerase II
Unique	NC_010554	2537656	211	F8	PMI_RS11515	PMI2328	0.881	rapA	rapA	RNA polymerase-associated protein
Unique	NC_010554	2540514	213	H11	PMI_RS11520	PMI2329	0.742	rluA	rluA	ribosomal large subunit pseudouridine synthase A
Unique	NC_010554	2545490	214	E1	PMI_RS11535	PMI2332	0.803	surA	surA	chaperone SurA protein (peptidyl-prolyl cis-trans isomerase)
Unique	NC_010554	2546964	219	D11	PMI_RS11540	PMI2333	0.531	pdxA	pdxA	4-hydroxythreonine-4-phosphate dehydrogenase
Unique	NC_010554	2556163	206	E3	PMI_RS11580	PMI2341	1.001	pta	pta	Proteus toxic agglutinin (autotransporter)
Unique	NC_010554	2565423	214	B8	PMI_RS11605	PMI2346	0.759	yqiA		conserved hypothetical protein
Unique	NC_010554	2566730	204	H8	PMI_RS11615	PMI2348	0.939	nudF	nudF/aspF	ADP-ribose pyrophosphatase
Unique	NC_010554	2567670	205	G9	PMI_RS11620	PMI2349	1.14	tolC	tolC	outer membrane protein TolC precursor
Unique	NC_010554	2569483	218	C5	PMI_RS11625	PMI2350	0.969			putative lipoprotein
Unique	NC_010554	2572739	219	C7	PMI_RS11640	PMI2353	0.448	ribB	ribB	3,4-dihydroxy-2-butanone 4-phosphate synthase
Unique	NC_010554	2573421	214	F12	PMI_RS11645	PMI2354	0.89			conserved hypothetical protein
Unique	NC_010554	2573715	212	H6	PMI_RS11650	PMI2355	0.702			conserved hypothetical protein
Unique	NC_010554	2575641	215	H8	PMI_RS11655	PMI2356	0.935			putative reverse transcriptase
Unique	NC_010554	2576105	208	H2	PMI_RS11660	PMI2358	0.9	hldE	rfaA/hldE/waaE	bifunctional protein HldE
Unique	NC_010554	2578457	210	F6	PMI_RS11665	PMI2359	0.941	glnE	glnE	glutamate-ammonia-ligase adenylyltransferase
Unique	NC_010554	2581807	204	H3	PMI_RS11675	PMI2361	0.851			putative exported protein
Unique	NC_010554	2584180	201	H8	PMI_RS11690	PMI2364	0.714	plsY		putative membrane protein
Unique	NC_010554	2587653	210	E4	PMI_RS11710	PMI2368	0.727		aroH	putative phospho-2-dehydro-3-deoxyheptonate aldolase
Unique	NC_010554	2588232	211	H3	PMI_RS11715	PMI2369	0.87	tsaD	gcp	O-sialoglycoprotein endopeptidase
Unique	NC_010554	2593718	212	D8	PMI_RS11730	PMI2372	0.866	rpoD	rpoD	RNA polymerase sigma-70 factor
Unique	NC_010554	2595666	212	F10	PMI_RS11745	PMI2374	0.839			putative membrane protein
Unique	NC_010554	2597026	208	H10	PMI_RS11755	PMI2376	0.867	cydB		cytochrome bd ubiquinol oxidase subunit II
Unique	NC_010554	2598624	211	D9	PMI_RS11760	PMI2377	0.874			putative cytochrome bd ubiquinol oxidase, subunit I
Unique	NC_010554	2599985	214	G10	PMI_RS11765	PMI2378	0.894		cbbBc	probable molybdopterin-containing oxidoreductase
Unique	NC_010554	2602863	201	H5	PMI_RS11770	PMI2379	0.697			LysR-family transcriptional regulator
Unique	NC_010554	2604806	206	H4	PMI_RS11775	PMI2380	1.001			methyl-accepting chemotaxis protein
Unique	NC_010554	2607928	205	E1	PMI_RS11790	PMI2383	0.936		terE	tellurite resistance protein
Unique	NC_010554	2608818	207	E11	PMI_RS11795	PMI2384	1.156	terD	terD	tellurite resistance protein
Unique	NC_010554	2610320	219	A2	PMI_RS11805	PMI2386	0.724		terB	tellurite resistance protein
Unique	NC_010554	2611646	207	G9	PMI_RS11810	PMI2387	1.037		terA	tellurite resistance protein
Unique	NC_010554	2611835	211	B7	PMI_RS11815	PMI2388	0.858		terZ	putative tellurite resistance protein
Unique	NC_010554	2612762	203	B1	PMI_RS11820	PMI2389	0.805			conserved hypothetical protein
Unique	NC_010554	2614240	218	E6	PMI_RS11825	PMI2390	0.938			conserved hypothetical protein
Unique	NC_010554	2614998	218	H10	PMI_RS11830	PMI2391	0.833			conserved hypothetical protein
Unique	NC_010554	2615736	212	C6	PMI_RS11835	PMI2392	0.816			putative ATP/GTP-binding protein
Unique	NC_010554	2616962	207	H1	PMI_RS11840	PMI2393	0.877		terW	putative tellurium resistance protein
Unique	NC_010554	2617691	216	G6	PMI_RS11845	PMI2394	0.846			TonB-like protein
Unique	NC_010554	2618127	215	E2	PMI_RS11850	PMI2395	0.94			NUDIX-family hydrolase
Unique	NC_010554	2620446	209	B11	PMI_RS11860	PMI2397	0.984			conserved hypothetical protein
Unique	NC_010554	2621385	214	E4	PMI_RS11865	PMI2398	0.78	tetR(J)	tetRJ	tetracycline repressor protein
Unique	NC_010554	2628873	201	A4	PMI_RS11900	PMI2405	0.727		pgtA	phosphoglycerate transport system transcriptional regulator
Unique	NC_010554	2630137	213	A4	PMI_RS11905	PMI2406	0.733		pgtB	putative phosphoglycerate transport system sensor kinase
Unique	NC_010554	2632488	203	B2	PMI_RS11910	PMI2407	0.949		pgtC	phosphoglycerate transport system, substrate-binding/regulatory protein
Unique	NC_010554	2633850	218	G1	PMI_RS11915	PMI2408	0.846			MFS-family transporter
Unique	NC_010554	2636670	216	G2	PMI_RS11930	PMI2411	0.905			pyridoxal-dependent decarboxylase
Unique	NC_010554	2639086	204	A3	PMI_RS11935	PMI2412	1.035			putative Mg(2+)/citrate complex transporter
Unique	NC_010554	2641073	219	A1	PMI_RS11940	PMI2413	0.495	deoD	deoD	purine nucleoside phosphorylase
Unique	NC_010554	2642433	211	B9	PMI_RS11945	PMI2414	1.052	deoB	deoB	phosphopentomutase
Unique	NC_010554	2643795	204	H1	PMI_RS11950	PMI2415	0.993	deoA	deoA	thymidine phosphorylase
Unique	NC_010554	2644644	215	H10	PMI_RS11955	PMI2416	0.95	deoC	deoC	deoxyribose-phosphate aldolase
Unique	NC_010554	2645377	205	A7	PMI_RS11960	PMI2418	0.932			putative Na+ dependent nucleoside transporter
Unique	NC_010554	2647571	205	G2	PMI_RS11965	PMI2419	1.103			putative TatD-related deoxyribonuclease
Unique	NC_010554	2648637	211	F12	PMI_RS11970	PMI2420	0.842			patatin-like phospholipase
Unique	NC_010554	2650841	216	A12	PMI_RS11980	PMI2422	0.846	prfC	prfC	peptide chain release factor 3
TPok_unique	NC_010554	2653075	201	F3	PMI_RS11995	PMI2425	1.043			putative phage protein
Unique	NC_010554	2654966	208	G2	PMI_RS12015	PMI2429	0.819			putative phage regulatory protein
Unique	NC_010554	2660907	202	F2	PMI_RS12035	PMI2433	0.785			putative pilus assembly
Unique	NC_010554	2663456	205	F3	PMI_RS12040	PMI2434	1.196			putative plasmid-related helicase
Unique	NC_010554	2664052	203	E1	PMI_RS12045	PMI2435	1.064			putative plasmid-related protein
Unique	NC_010554	2671004	201	H9	PMI_RS12075	PMI2442	0.775			putative plasmid-related protein
Unique	NC_010554	2675316	217	H2	PMI_RS12095	PMI2446	0.843			putative plasmid-related protein
Unique	NC_010554	2676095	211	H5	PMI_RS12100	PMI2448	0.751	bet		putative phage recombination protein
Unique	NC_010554	2679159	215	H11	PMI_RS12120	PMI2452	0.905			endonuclease precursor
Unique	NC_010554	2679721	208	A4	PMI_RS12125	PMI2453	0.925			putative plasmid-related regulatory protein
Unique	NC_010554	2681801	215	B5	PMI_RS12130	PMI2454	0.917			putative plasmid-related membrane protein
Unique	NC_010554	2682268	208	E12	PMI_RS12135	PMI2455	0.882			putative plasmid-related glycin-rich membrane protein
Unique	NC_010554	2685492	210	G9	PMI_RS12140	PMI2456	1.073	traN		putative mating pair stabilization protein
TPok_unique	NC_010554	2686769	203	G10	PMI_RS12145	PMI2457	1.134			putative plasmid pilus assembly
Unique	NC_010554	2687714	203	D11	PMI_RS12150	PMI2458	1.004			putative plasmid pilus assembly
Unique	NC_010554	2691593	201	E5	PMI_RS12165	PMI2461	0.761	traC		putative plasmid pilus assembly protein
Unique	NC_010554	2693037	215	C12	PMI_RS12175	PMI2463	0.886			putative plasmid-related protein
Unique	NC_010554	2698147	205	F9	PMI_RS12205	PMI2469	1.104			putative plasmid pilus assembly protein
Unique	NC_010554	2698727	213	A11	PMI_RS12215		0.769			putative plasmid-related protein
Unique	NC_010554	2706428	205	H10	PMI_RS12245	PMI2477	0.969			putative DNA helicase
Unique	NC_010554	2712496	201	C9	PMI_RS12250	PMI2478	0.712			putative DNA helicase
Unique	NC_010554	2718515	214	C9	PMI_RS12255	PMI2479	0.841			putative plasmid-related protein
Unique	NC_010554	2720917	212	H8	PMI_RS12260	PMI2480	0.545			putative plasmid ATP-dependent helicase
Unique	NC_010554	2722407	208	D11	PMI_RS12265	PMI2481	0.934			putative plasmid-related protein
Unique	NC_010554	2728602	208	C7	PMI_RS19370		0.835
Unique	NC_010554	2728954	216	D12	PMI_RS12305	PMI2490	0.715			integrase
Unique	NC_010554	2731339	218	A12	PMI_RS12315	PMI2492	0.7			conserved hypothetical protein
Unique	NC_010554	2732211	205	H4	PMI_RS12320	PMI2493	1.085			conserved hypothetical protein
Unique	NC_010554	2735977	216	D11	PMI_RS12345	PMI2498	0.844			putative acetyltransferase
Unique	NC_010554	2742640	214	F4	PMI_RS12370	PMI2503	0.885			putative esterase
Unique	NC_010554	2743375	201	A7	PMI_RS12375	PMI2504	0.714			putative exported protein
Unique	NC_010554	2746758	209	G7	PMI_RS12385	PMI2506	0.814	radA	radA	DNA repair protein
Unique	NC_010554	2748650	207	B7	PMI_RS12395	PMI2508	0.928		smp	putative membrane protein
Unique	NC_010554	2749561	205	D3	PMI_RS12400	PMI2509	1.031			conserved hypothetical protein
Unique	NC_010554	2753948	202	A4	PMI_RS12415		0.762
Unique	NC_010554	2755991	215	H3	PMI_RS12425	PMI2513	0.771		yntD	putative nickel/di-oligopeptide ABC importer, ATP-binding protein
Unique	NC_010554	2757114	210	A9	PMI_RS12430	PMI2514	0.673		yntC	putative nickel/di-oligopeptide ABC importer, permease protein
Unique	NC_010554	2757906	215	F7	PMI_RS12435	PMI2515	0.897		yntB	putative nickel/di-oligopeptide ABC importer, permease protein
Unique	NC_010554	2759237	207	G3	PMI_RS12440	PMI2516	0.943		yntA	putative nickel/di-oligopeptide ABC importer, substrate-binding protein
Unique	NC_010554	2760842	218	D6	PMI_RS12445	PMI2517	1.014			putative glycosyltransferase
Unique	NC_010554	2762394	215	B7	PMI_RS12455	PMI2519	0.984		hyfJ	hydrogenase-4 component J
TPok_unique	NC_010554	2763149	201	C6	PMI_RS12460	PMI2520	0.728		hyfI	hydrogenase-4 component I
Unique	NC_010554	2763442	206	G7	PMI_RS12465	PMI2521	0.93	hyfH	hyfH	hydrogenase-4 component H
Unique	NC_010554	2764650	207	A4	PMI_RS12470	PMI2522	0.788		hyfG	hydrogenase-4 component G
Unique	NC_010554	2766024	214	D7	PMI_RS12475	PMI2523	0.779		hyfF	hydrogenase-4 component F
Unique	NC_010554	2769145	215	C7	PMI_RS12485	PMI2525	0.961		hyfD	hydrogenase-4 component D
Unique	NC_010554	2772230	208	D8	PMI_RS12500	PMI2528	0.817		hyfA	hydrogenase-4 component A
Unique	NC_010554	2774441	207	B11	PMI_RS12510	PMI2530	1.006	efp	efp	elongation factor P
Unique	NC_010554	2775559	219	A12	PMI_RS12515	PMI2531	0.449	epmB		radical SAM superfamily protein
Unique	NC_010554	2776242	216	F9	PMI_RS12520		0.76
Unique	NC_010554	2778215	209	H7	PMI_RS12525	PMI2533	0.712		fim12G	outer membrane usher protein
Unique	NC_010554	2782153	201	A3	PMI_RS12545	PMI2537	0.659		fim12C	fimbrial protein
Unique	NC_010554	2784783	217	B8	PMI_RS12560	PMI2540	0.679			conserved hypothetical protein
Unique	NC_010554	2785524	213	D7	PMI_RS12565	PMI2541	0.9			putative lipoprotein
Unique	NC_010554	2786527	205	H3	PMI_RS12570	PMI2542	1.079			putative membrane protein
Unique	NC_010554	2789308	212	B10	PMI_RS12585	PMI2545	0.658		fxsA	membrane protein FxsA
Unique	NC_010554	2791806	213	A9	PMI_RS12595	PMI2547	0.796		dcuA	anaerobic C4-dicarboxylate transporter
Unique	NC_010554	2792843	210	E3	PMI_RS12600	PMI2548	0.801			conserved hypothetical protein
Unique	NC_010554	2794024	212	G2	PMI_RS12610	PMI2549	0.918			putative phage integrase
Unique	NC_010554	2799277	214	E3	PMI_RS12635	PMI2554	0.794			putative DNA primase
Unique	NC_010554	2802988	201	C12	PMI_RS19065		1.004			hypothetical protein
Unique	NC_010554	2806052	203	G8	PMI_RS12675	PMI2567	1.162			conserved hypothetical protein
Unique	NC_010554	2806344	215	G5	PMI_RS12680	PMI2568	0.933			hypothetical protein
Unique	NC_010554	2806868	204	C5	PMI_RS12685	PMI2569	0.87			putative membrane protein
Unique	NC_010554	2807420	212	B7	PMI_RS12690	PMI2570	0.842			putative membrane protein
Unique	NC_010554	2810295	217	C9	PMI_RS12700	PMI2572	0.966			putative exported protein
Unique	NC_010554	2811745	208	C5	PMI_RS12710	PMI2574	0.775			putative lipoprotein
Unique	NC_010554	2813097	216	C12	PMI_RS12715	PMI2575	0.856	taaP	taaP	trimeric autoagglutinin autotransporter of Proteus
Unique	NC_010554	2815945	215	E9	PMI_RS12720	PMI2576	0.998			conserved hypothetical protein
Unique	NC_010554	2824662	213	D6	PMI_RS12780	PMI2588	0.857	traD		putative plasmid transfer protein
Unique	NC_010554	2827011	213	H2	PMI_RS12790	PMI2590	0.628			putative exported protein
Unique	NC_010554	2829716	208	D5	PMI_RS12810	PMI2594	0.802			putative conjugal transfer protein
Unique	NC_010554	2830311	212	G5	PMI_RS12815	PMI2595	0.912	tnpA
Unique	NC_010554	2831418	210	C3	PMI_RS12820	PMI2596	0.76			putative siderophore TonB-dependent receptor
Unique	NC_010554	2833861	217	D7	PMI_RS12825	PMI2597	0.901		nrpX	MFS-family transporter
Unique	NC_010554	2834353	215	F2	PMI_RS12830	PMI2598	0.835		nrpY	conserved hypothetical protein
Unique	NC_010554	2836806	214	E8	PMI_RS12835	PMI2599	0.79		nrpR	siderophore synthase
Unique	NC_010554	2841722	204	E7	PMI_RS12840	PMI2600	0.943		nrpS	siderophore synthase
Unique	NC_010554	2851212	218	A2	PMI_RS12845	PMI2601	0.816		nrpU	siderophore biosynthetic protein
Unique	NC_010554	2855762	204	F2	PMI_RS12865	PMI2605	1.09		nrpG	4'-phosphopantetheinyl transferase
Unique	NC_010554	2863764	205	B10	PMI_RS12905	PMI2618	0.999			TonB-dependent receptor
Unique	NC_010554	2867831	214	A10	PMI_RS19085		0.84
Unique	NC_010554	2868951	205	E8	PMI_RS12925	PMI2623	1.019
Unique	NC_010554	2872869	210	G6	PMI_RS12950	PMI2627	0.87			putative transposase
Unique	NC_010554	2876669	217	E12	PMI_RS12965	PMI2631	0.704			putative lipoprotein
Unique	NC_010554	2879856	207	E7	PMI_RS12980	PMI2635	0.939			conserved hypothetical protein
Unique	NC_010554	2883007	201	C1	PMI_RS13000	PMI2639	0.724			conserved hypothetical protein
Unique	NC_010554	2884361	207	F12	PMI_RS13005	PMI2640	0.863	dnaB-PI		DNA helicase
Unique	NC_010554	2885471	217	C11	PMI_RS13015	PMI2642	0.918			chromosome partitioning related protein
Unique	NC_010554	2887682	202	C5	PMI_RS13025	PMI2644	0.854			putative membrane protein
Unique	NC_010554	2888265	217	A4	PMI_RS13030	PMI2645	0.83			putative membrane protein
Unique	NC_010554	2889383	210	H2	PMI_RS13035	PMI2646	0.696			putative membrane protein
Unique	NC_010554	2890069	209	A7	PMI_RS13040	PMI2647	0.994			putative membrane protein
Unique	NC_010554	2900911	215	F9	PMI_RS13065	PMI2652	0.803		fixB	electron transfer flavoprotein alpha subunit for carnitine metabolism
Unique	NC_010554	2903428	205	C4	PMI_RS13075	PMI2654	1.061	caiT	caiT	L-carnitine/gamma-butyrobetaine antiporter
TPok_unique	NC_010554	2904265	203	C4	PMI_RS13080	PMI2655	0.96	caiA	caiA	crotonobetainyl-CoA dehydrogenase
Unique	NC_010554	2905724	218	F2	PMI_RS13085	PMI2656	0.926	caiB	caiB	crotonobetainyl-coa:carnitine CoA-transferase
Unique	NC_010554	2906863	209	H1	PMI_RS13090	PMI2657	0.763	caiC	caiC	probable crotonobetaine/carnitine-CoA ligase
Unique	NC_010554	2908472	201	F11	PMI_RS13095	PMI2658	0.643	caiD	caiD	carnitinyl-CoA dehydratase
Unique	NC_010554	2909028	216	F3	PMI_RS13100	PMI2659	0.809	caiE	caiE	putative transferase in carnitine metabolism
Unique	NC_010554	2909744	204	E8	PMI_RS13105	PMI2660	0.907	caiF	caiF	transcriptional activator for carnitine metabolism
Heuristic	NC_010554	2910870	201	E7	PMI_RS13110	PMI2661	1.028		fsaA	fructose-6-phosphate aldolase
Unique	NC_010554	2913095	206	C2	PMI_RS13120	PMI2663	1.087		recX	putative regulatory protein
Unique	NC_010554	2913612	205	C7	PMI_RS13125	PMI2664	0.993			putative exported protein
Unique	NC_010554	2914476	206	G10	PMI_RS13130	PMI2665	0.901			putative exported protein
Unique	NC_010554	2915880	217	F3	PMI_RS13135	PMI2666	0.886			putative lipoprotein
Unique	NC_010554	2917258	203	G11	PMI_RS13140	PMI2667	1.057			putative mannosyl-glycoprotein endo-beta-N-acetylglucosaminidase
Unique	NC_010554	2917986	215	E11	PMI_RS13145	PMI2668	0.921		pacA	putative peptidoglycan O-acyl transferase
Unique	NC_010554	2919495	201	F12	PMI_RS13150	PMI2669	0.603		pacB	putative peptidoglycan O-acyl transferase
Unique	NC_010554	2921371	205	F8	PMI_RS13155	PMI2670	0.973			putative lipoprotein
Unique	NC_010554	2923351	216	H12	PMI_RS13165	PMI2672	0.839	gntU	gntU	low-affinity gluconate transporter
Unique	NC_010554	2924537	202	E2	PMI_RS13170	PMI2673	0.741	gntK	gntK	thermoresistant gluconokinase
Unique	NC_010554	2925574	213	G4	PMI_RS13175	PMI2674	0.753	gntR	gntR	gluconate utilization system Gnt-I transcriptional repressor
Unique	NC_010554	2927014	204	H6	PMI_RS13180	PMI2675	0.943			putative iron compound ABC transporter, substrate-binding protein
Unique	NC_010554	2927940	210	G7	PMI_RS13185	PMI2676	0.75			putative iron compound ABC transporter, permease
Unique	NC_010554	2928870	218	B3	PMI_RS13190	PMI2677	0.825			putative iron compound ABC transporter, ATP-binding protein
Unique	NC_010554	2929720	209	H8	PMI_RS13195	PMI2678	0.77			conserved hypothetical protein
Unique	NC_010554	2932255	211	H4	PMI_RS13205	PMI2680	0.786		prrA	TonB-dependent outer membrane receptor
Unique	NC_010554	2946818	203	G3	PMI_RS13275	PMI2694	1.017		mxiA	type III secretion system protein
Unique	NC_010554	2947107	206	C5	PMI_RS13280	PMI2695	1.078	sctW	mxiC	type III secretion system protein
Unique	NC_010554	2952908	204	G10	PMI_RS13310	PMI2701	0.875	sctJ	mxiJ	type III secretion system protein
Unique	NC_010554	2954952	211	A11	PMI_RS13330	PMI2705	0.911	soxR	soxR	redox-sensitive transcriptional activator
Unique	NC_010554	2956088	211	B8	PMI_RS13340	PMI2707	0.842			putative multidrug efflux protein
Unique	NC_010554	2958625	203	F5	PMI_RS13345	PMI2708	0.709			putative multidrug efflux protein
Unique	NC_010554	2965052	207	G7	PMI_RS13380	PMI2715	1.007	cutD		putative propanediol utilization protein
Unique	NC_010554	2968099	201	C3	PMI_RS13385	PMI2716	0.751	cutC		putative propanediol utilization protein
Unique	NC_010554	2972062	213	D5	PMI_RS13405	PMI2720	0.771			putative microcompartments protein
Unique	NC_010554	2977940	204	A12	PMI_RS13440	PMI2727	1.034	yddG		putative membrane protein
Unique	NC_010554	2980073	215	E1	PMI_RS13450	PMI2729	0.929		atfB	type 1 fimbrial chaperone protein
Unique	NC_010554	2981024	213	H8	PMI_RS13455	PMI2730	0.695		atfC	outer membrane usher protein
Unique	NC_010554	2984083	207	G6	PMI_RS13465	PMI2732	0.807		atfE	fimbrial adhesin
Unique	NC_010554	2986025	218	B9	PMI_RS13475	PMI2734	0.962	potD	potD	spermidine/putrescine ABC transporter, substrate-binding periplasmic protein
Unique	NC_010554	2987001	204	F7	PMI_RS13480	PMI2735	0.805	potC	potC	spermidine/putrescine ABC transporter, permease protein
Unique	NC_010554	2987703	202	B10	PMI_RS13485	PMI2736	0.867	potB	potB	spermidine/putrescine ABC transporter, permease protein
Unique	NC_010554	2988743	207	G10	PMI_RS13490	PMI2737	1.033	potA	potA	spermidine/putrescine ABC transporter, ATP-binding protein
Unique	NC_010554	2989932	207	A7	PMI_RS13495	PMI2738	0.935			putative serine protease
Unique	NC_010554	2991639	216	H8	PMI_RS13500	PMI2739	0.841	dusA	dusA	tRNA-dihydrouridine synthase A
Unique	NC_010554	2993571	214	E11	PMI_RS13505	PMI2740	0.884		qor	quinone oxidoreductase
Unique	NC_010554	2996553	214	B12	PMI_RS13520	PMI2743	0.906		tyrB	aromatic-amino-acid aminotransferase
Unique	NC_010554	3003683	201	H10	PMI_RS13535	PMI2746	0.783	uvrA	uvrA	UvrABC excision repair system proteinA
Unique	NC_010554	3005977	206	B9	PMI_RS13550	PMI2749	0.978	lexA	lexA	LexA repressor
Unique	NC_010554	3006749	207	E3	PMI_RS13555	PMI2750	0.953		dkgA	diacylglycerol kinase
Unique	NC_010554	3010506	219	C9	PMI_RS13565	PMI2752	0.505	ubiA	ubiA	4-hydroxybenzoate octaprenyltransferase
Unique	NC_010554	3011067	205	A11	PMI_RS13570	PMI2753	1.009	ubiC	ubiC	chorismate--pyruvate lyase
Unique	NC_010554	3014126	201	A9	PMI_RS13580	PMI2755	0.743	lysC	lysC	lysine-sensitive aspartokinase III
Unique	NC_010554	3015480	212	D3	PMI_RS13585	PMI2756	0.819			hypothetical protein
Unique	NC_010554	3020894	205	F5	PMI_RS13600	PMI2759	1.022	iclR	iclR	acetate operon repressor
Unique	NC_010554	3024168	203	C1	PMI_RS13615	PMI2762	0.999	aceK	aceK	isocitrate dehydrogenase kinase/phosphatase
Unique	NC_010554	3029536	217	D3	PMI_RS13630	PMI2765	0.898	metA	metA	homoserine O-succinyltransferase
Unique	NC_010554	3030914	206	H8	PMI_RS13635	PMI2766	1.119			putative glycerol dehydrogenase
Unique	NC_010554	3031676	214	F6	PMI_RS13640	PMI2767	0.895	idi		putative isopentenyl-diphosphate delta-isomerase
Unique	NC_010554	3038495	213	F5	PMI_RS13670	PMI2768	0.974	purH	purH	bifunctional purine biosynthesis protein
Unique	NC_010554	3040346	212	F5	PMI_RS13675	PMI2769	0.955	purD	purD	phosphoribosylamine--glycine ligase
Unique	NC_010554	3041833	215	F6	PMI_RS13680	PMI2770	0.957			putative lipoprotein
Unique	NC_010554	3042057	218	G8	PMI_RS13685	PMI2771	0.902		hupA	DNA-binding protein HU-alpha (HU-2)
Unique	NC_010554	3042813	201	E4	PMI_RS13690	PMI2772	0.78			conserved hypothetical protein
Unique	NC_010554	3043180	205	E11	PMI_RS13695	PMI2773	1.086	nfi	nfi	endonuclease V
Unique	NC_010554	3045923	212	E10	PMI_RS13710	PMI2776	0.913			putative hydrolase
Unique	NC_010554	3050751	207	E10	PMI_RS13735	PMI2781	0.97		thiG	thiazole biosynthesis
Unique	NC_010554	3052745	202	G11	PMI_RS13745	PMI2783	0.872			putative transposase/plasmid-related protein
Unique	NC_010554	3053464	205	F11	PMI_RS13750	PMI2784	1.087	rpoC	rpoC	DNA-directed RNA polymerase beta' subunit
Unique	NC_010554	3063451	216	A9	PMI_RS13770	PMI2788	0.838	rplA	rplA	50S ribosomal protein L1
Unique	NC_010554	3071573	205	F10	PMI_RS13825	PMI2799	1.088			conserved hypothetical protein
Unique	NC_010554	3072875	210	F10	PMI_RS13830	PMI2800	0.888			putative membrane protein
Unique	NC_010554	3074497	215	E5	PMI_RS13835	PMI2801	1.002	fkpA	fkpA	FKBP-type peptidyl-prolyl cis-trans isomerase
Unique	NC_010554	3074967	211	H7	PMI_RS13840	PMI2802	0.764			conserved hypothetical protein
Unique	NC_010554	3075724	215	E10	PMI_RS13845	PMI2803	0.872	slyD	slyD	FKBP-type peptidyl-prolyl cis-trans isomerase
TPok_unique	NC_010554	3076049	202	F12	PMI_RS13850	PMI2804	0.749			putative exported protein
Unique	NC_010554	3077862	210	H7	PMI_RS13855	PMI2805	0.731	kefB	kefB	glutathione-regulated potassium-efflux system protein
Unique	NC_010554	3078310	211	G11	PMI_RS13860	PMI2806	0.803	kefG	kefG	glutathione-regulated potassium-efflux system ancillary protein
Unique	NC_010554	3081470	216	G8	PMI_RS13870	PMI2808	0.838			methyl-accepting chemotaxis protein
Unique	NC_010554	3083736	215	E7	PMI_RS13875	PMI2809	0.9			methyl-accepting chemotaxis protein
Unique	NC_010554	3085126	215	G11	PMI_RS13880	PMI2810	0.799			hypothetical protein
Unique	NC_010554	3085742	202	D6	PMI_RS13885	PMI2811	0.779			hypothetical protein
Unique	NC_010554	3086638	202	D2	PMI_RS13890	PMI2812	0.803			conserved hypothetical protein
Unique	NC_010554	3088267	218	A7	PMI_RS13895	PMI2813	0.779		aer	aerotaxis receptor
Unique	NC_010554	3089175	212	H1	PMI_RS13900	PMI2814	0.837			RpiR-family transcriptional regulator
Unique	NC_010554	3090598	202	G7	PMI_RS13905	PMI2815	0.846			LysE-type translocator
Unique	NC_010554	3090855	214	C1	PMI_RS13910	PMI2816	0.954			putative hydrolase
Unique	NC_010554	3093424	203	D2	PMI_RS13925	PMI2819	0.933			OsmC-like protein
Unique	NC_010554	3094089	219	B1	PMI_RS13930	PMI2820	0.675	crp	crp	catabolite gene activator
Unique	NC_010554	3095489	210	A4	PMI_RS13935	PMI2821	0.72		argD	acetylornithine/succinyldiaminopimelate aminotransferase
Unique	NC_010554	3098246	205	C6	PMI_RS13950	PMI2824	1.177	yihA	engB	probable GTP-binding protein
Unique	NC_010554	3098902	206	F10	PMI_RS13955	PMI2825	0.907	def	def	peptide deformylase
Unique	NC_010554	3102770	216	E1	PMI_RS13965	PMI2827	0.797
Unique	NC_010554	3104271	204	D7	PMI_RS13970	PMI2828	0.877	dsbA	dsbA	thiol:disulfide interchange protein
Unique	NC_010554	3104570	209	G12	PMI_RS13975	PMI2829	0.757		rdoA	putative phosphotransferase
Unique	NC_010554	3105527	216	C5	PMI_RS13980	PMI2830	0.763			conserved hypothetical protein
TPok_unique	NC_010554	3106870	206	A7	PMI_RS13990	PMI2832	0.914	mobB	mobB	molybdopterin-guanine dinucleotide biosynthesis protein B
Unique	NC_010554	3107318	205	A8	PMI_RS13995	PMI2833	0.894			putative endoribonuclease
Unique	NC_010554	3108957	216	A2	PMI_RS14000	PMI2834	0.827		aad	amino acid deaminase
Unique	NC_010554	3110161	204	D12	PMI_RS14005	PMI2835	1.025	gorA	gor	glutathione reductase
Unique	NC_010554	3111234	204	D5	PMI_RS14010	PMI2836	0.963			conserved hypothetical protein
Unique	NC_010554	3112062	212	B1	PMI_RS14015	PMI2837	0.657			putative exported protein
Unique	NC_010554	3115456	211	A6	PMI_RS14030	PMI2840	0.802			putative insulinase (Peptidase family M16)
Unique	NC_010554	3116236	207	A6	PMI_RS14035	PMI2841	1.092			putative signal sensing protein
Unique	NC_010554	3117775	211	G6	PMI_RS14040	PMI2842	0.848			putative haemagglutinin
Unique	NC_010554	3118753	207	G4	PMI_RS14045	PMI2843	1.1		dppF	dipeptide ABC transporter, ATP-binding protein
Unique	NC_010554	3121743	206	H6	PMI_RS14060	PMI2846	0.877	dppB	dppB	dipeptide ABC transporter, permease protein
Unique	NC_010554	3123776	214	A9	PMI_RS14065	PMI2847	0.748		dppA	dipeptide ABC transporter, substrate-binding protein
Unique	NC_010554	3125008	217	F5	PMI_RS14070	PMI2848	0.722			putative two-partner secretion system accessory protein
Unique	NC_010554	3126968	218	H1	PMI_RS14080	PMI2849	0.798			putative exported protein
Unique	NC_010554	3127597	215	H5	PMI_RS14085	PMI2850	0.915			putative lipoprotein
Unique	NC_010554	3128414	211	C3	PMI_RS14090	PMI2851	0.869			putative permease
Unique	NC_010554	3131144	208	G11	PMI_RS14095	PMI2852	0.762		avtA	valine--pyruvate aminotransferase
Unique	NC_010554	3131894	205	E7	PMI_RS14100	PMI2853	1.084		tag	DNA-3-methyladenine DNA glycosylase I
Unique	NC_010554	3135413	207	D10	PMI_RS14115	PMI2856	1.079			conserved hypothetical protein
Unique	NC_010554	3139236	208	F2	PMI_RS14140	PMI2861	0.898			putative membrane protein
Unique	NC_010554	3142439	209	E10	PMI_RS14155	PMI2864	0.765	spoT	spoT	guanosine-3',5'-bis(diphosphate) 3'-pyrophosphohydrolase
Unique	NC_010554	3146664	202	B8	PMI_RS14170	PMI2867	0.781	gltS	gltS	sodium/glutamate symport carrier protein
Unique	NC_010554	3148177	208	F8	PMI_RS14175	PMI2868	0.723			putative permease
Unique	NC_010554	3150432	208	F4	PMI_RS14185	PMI2870	0.575			putative exported protein
Unique	NC_010554	3151586	205	D9	PMI_RS14190	PMI2871	1.099			putative plasmid-related protein
Unique	NC_010554	3152568	217	E1	PMI_RS14195	PMI2872	0.753	rluF	rluF	ribosomal large subunit pseudouridine synthase F
Unique	NC_010554	3153504	210	E7	PMI_RS14200	PMI2873	0.906	fabY		putative acetyltransferase
Unique	NC_010554	3154057	215	A11	PMI_RS14205	PMI2874	0.864	dtd	dtd	D-tyrosyl-tRNA(Tyr) deacylase
Unique	NC_010554	3154748	212	G12	PMI_RS14210	PMI2875	0.848	yihX		putative hydrolase
Unique	NC_010554	3155488	218	E4	PMI_RS14215	PMI2876	0.931			putative plasmid-related protein
Unique	NC_010554	3156381	204	B11	PMI_RS14225	PMI2878	1.014			conserved hypothetical protein
Unique	NC_010554	3157172	209	A3	PMI_RS14230	PMI2879	1.063			putative plasmid-related protein
Unique	NC_010554	3159924	212	E8	PMI_RS14240	PMI2881	0.849	typA	typA	GTP-binding protein
Unique	NC_010554	3160400	206	C12	PMI_RS14245	PMI2882	1.008	glnA	glnA	glutamine synthetase
Unique	NC_010554	3162373	205	B5	PMI_RS14250	PMI2883	1.049	glnL	ntrB	nitrogen regulation protein NR(II)
Unique	NC_010554	3163024	213	D4	PMI_RS14255	PMI2884	0.974	glnG	glnG	nitrogen regulation protein NR(I)
Unique	NC_010554	3167330	201	B2	PMI_RS14265	PMI2886	0.796			putative lipoprotein
Unique	NC_010554	3167613	204	C12	PMI_RS14270	PMI2887	1.107			putative lipoprotein
Unique	NC_010554	3168379	211	B2	PMI_RS14275	PMI2888	0.943		csgG?	putative lipoprotein
Unique	NC_010554	3172014	214	A5	PMI_RS14290	PMI2891	0.625	ompR	ompR	osmolarity transcriptional regulator
Unique	NC_010554	3172862	216	E7	PMI_RS14295	PMI2892	0.875	envZ	envZ	osmolarity sensor protein
Unique	NC_010554	3174385	217	H8	PMI_RS14300	PMI2893	0.735	pstS	pstS	phosphate ABC transporter, substrate-binding protein
Unique	NC_010554	3175431	207	B9	PMI_RS14305	PMI2894	0.811	pstC	pstC	phosphate ABC transporter, permease protein
Unique	NC_010554	3176367	212	E1	PMI_RS14310	PMI2895	0.762	pstA	pstA	phosphate ABC transporter, permease protein
Unique	NC_010554	3177286	217	B4	PMI_RS14315	PMI2896	0.869	pstB	pstB	phosphate ABC transporter, ATP-binding protein
Unique	NC_010554	3178332	201	D5	PMI_RS14320	PMI2897	0.552	phoU	phoU	phosphate transport/metabolism protein
Unique	NC_010554	3179422	209	B3	PMI_RS14325	PMI2898	1.095			putative amino acid ABC transporter, substrate-binding protein
Unique	NC_010554	3182956	203	H4	PMI_RS14345	PMI2902	1.095			putative transacylase
Unique	NC_010554	3183506	207	A5	PMI_RS14350	PMI2903	0.968			putative membrane protein
Unique	NC_010554	3186851	206	H9	PMI_RS14365	PMI2906	0.909			putative ATP-binding protein
Unique	NC_010554	3187923	204	H2	PMI_RS14370	PMI2907	0.955			putative beta-ketoacyl-ACP synthase
Unique	NC_010554	3193689	211	A10	PMI_RS14395	PMI2912	0.878			putative 3-oxoacyl-[acyl-carrier protein] reductase
Unique	NC_010554	3194043	208	B6	PMI_RS14400	PMI2913	0.903	acpS		putative holo-[acyl-carrier protein] synthase
Unique	NC_010554	3194441	208	G3	PMI_RS14405	PMI2914	0.717			putative hemagglutinin
Unique	NC_010554	3197802	204	F10	PMI_RS14410	PMI2915	0.934			putative permease
Unique	NC_010554	3199250	207	A10	PMI_RS14415	PMI2916	1.075			putative acetyltransferase
Unique	NC_010554	3200474	211	B5	PMI_RS14420	PMI2917	0.956			putative membrane protein
Unique	NC_010554	3200966	206	B7	PMI_RS14425	PMI2918	0.958	yihI		conserved hypothetical protein
Unique	NC_010554	3201668	203	G6	PMI_RS14430	PMI2919	1.093			conserved hypothetical protein
Unique	NC_010554	3203920	203	A1	PMI_RS14440	PMI2921	0.811	feoB	feoB	ferrous iron transport protein B
Unique	NC_010554	3207556	202	H4	PMI_RS14455	PMI2924	0.866	bioH	bioH	carboxylesterase (biotin synthesis protein)
Unique	NC_010554	3208647	212	B9	PMI_RS14465	PMI2926	0.856	nfuA	gntY	putative gluconate metabolism protein
Unique	NC_010554	3209483	204	C1	PMI_RS14470	PMI2927	0.847	glpE	glpE	thiosulfate sulfurtransferase
Unique	NC_010554	3209793	201	D1	PMI_RS14475	PMI2928	0.698	glpG	glpG	putative membrane protein
Unique	NC_010554	3210676	206	B4	PMI_RS14480	PMI2929	1.035		glpR	glycerol-3-phosphate regulon repressor
Unique	NC_010554	3211771	210	D8	PMI_RS14485	PMI2930	0.727	glpD	glpD/glyD	aerobic glycerol-3-phosphate dehydrogenase
Unique	NC_010554	3215078	203	C5	PMI_RS14500	PMI2933	1.024			conserved hypothetical protein
Unique	NC_010554	3218588	206	D4	PMI_RS14510	PMI2935	1.109			putative membrane protein
Unique	NC_010554	3220145	206	E10	PMI_RS14520	PMI2937	1.023			putative exported protein
Unique	NC_010554	3220934	204	H11	PMI_RS14525	PMI2938	0.848			conserved hypothetical protein
Unique	NC_010554	3222200	210	B7	PMI_RS14530	PMI2939	0.892			dihydrodipicolinate synthase-family protein
Unique	NC_010554	3223355	215	G9	PMI_RS14535	PMI2940	0.922			conserved hypothetical protein
Unique	NC_010554	3226727	209	F5	PMI_RS14550	PMI2943	0.808		nikE	nickel ABC transporter, ATP-binding protein
Unique	NC_010554	3227544	202	G5	PMI_RS14555	PMI2944	0.777		nikD	nickel ABC transporter, ATP-binding protein
Unique	NC_010554	3228220	206	E11	PMI_RS14560	PMI2945	1.165		nikC	nickel ABC transporter, permease protein
Unique	NC_010554	3229091	206	B12	PMI_RS14565	PMI2946	1.108		nikB	nickel ABC transporter, permease protein
Unique	NC_010554	3231497	213	F8	PMI_RS14570	PMI2947	0.805	nikA	nikA	nickel ABC transporter, substrate-binding protein
Unique	NC_010554	3231851	219	A8	PMI_RS14575	PMI2948	0.74			probable methyltransferase
Unique	NC_010554	3233270	211	C8	PMI_RS14580	PMI2949	0.851			putative membrane protein
Unique	NC_010554	3233983	202	A2	PMI_RS14585	PMI2950	0.745			putative outer membrane protein
Unique	NC_010554	3234642	210	C8	PMI_RS14590	PMI2951	0.859	chbG	chbG	conserved hypothetical protein
Unique	NC_010554	3237562	215	A12	PMI_RS14605	PMI2954	1.018	chbA	chbA/celC	N,N'-diacetylchitobiose-specific PTS system, IIa component
Unique	NC_010554	3239267	202	G3	PMI_RS14610	PMI2955	0.858	chbC	chbC/celB	N,N'- diacetylchitobiose-specific PTS system, EIIc component
Unique	NC_010554	3239633	216	H4	PMI_RS14615	PMI2956	0.842		chbB/celA	N,N'- diacetylchitobiose-specific PTS system, EIIb component
Unique	NC_010554	3240174	209	A4	PMI_RS14620	PMI2957	1.033			putative iron ABC transporter, substrate-binding protein
Unique	NC_010554	3241272	207	F9	PMI_RS14625	PMI2958	0.923			putative iron ABC transporter, permease component
Unique	NC_010554	3242155	216	G1	PMI_RS14630	PMI2959	0.829			putative iron ABC transporter, permease component
Unique	NC_010554	3243209	205	A5	PMI_RS14635	PMI2960	1.032			putative iron ABC transporter, ATP-binding protein
Unique	NC_010554	3243949	201	H2	PMI_RS14640	PMI2961	0.723			TetR-family transcriptional regulator
Unique	NC_010554	3246746	204	E12	PMI_RS14650	PMI2963	1.105			probable transcriptional regulator
Unique	NC_010554	3247461	214	C2	PMI_RS14655	PMI2964	0.748			putative anaerobic reductase component A
Heuristic	NC_010554	3255085	208	G8	PMI_RS14680	PMI2969	0.83			MFS-family transporter
Unique	NC_010554	3258266	205	D8	PMI_RS14690	PMI2971	1.03			putative surface polysaccharide modification acyltransferase
Unique	NC_010554	3261579	211	D8	PMI_RS14705	PMI2974	0.769			RpiR-family transcriptional regulator
Unique	NC_010554	3261835	203	D5	PMI_RS14710	PMI2975	0.962			conserved hypothetical protein
Unique	NC_010554	3262949	206	F7	PMI_RS14715	PMI2976	0.968			putative sodium:solute symporter
Unique	NC_010554	3267491	202	B7	PMI_RS14730	PMI2979	0.885	fdhF	fdhF	formate dehydrogenase H
Unique	NC_010554	3268359	202	H8	PMI_RS14735	PMI2980	0.838			putative sodium:solute symporter
Unique	NC_010554	3272449	209	F4	PMI_RS14745	PMI2982	0.812			PTS system, IIbc component
Unique	NC_010554	3273719	214	B1	PMI_RS14750	PMI2983	0.904			putative phosphosugar isomerase/binding protein
Unique	NC_010554	3274227	212	E7	PMI_RS14755	PMI2984	0.888			putative cold-shock protein
Unique	NC_010554	3275504	202	E1	PMI_RS14765	PMI2986	0.726			conserved hypothetical protein
Unique	NC_010554	3276368	203	B9	PMI_RS14770	PMI2987	0.941	yajD		putative HNH endonuclease
Unique	NC_010554	3279664	217	E6	PMI_RS14790	PMI2991	0.899	vgrG	idsB	identification of self B (VgrG homolog)
Unique	NC_010554	3283906	209	F9	PMI_RS14800	PMI2993	0.84		idsD	identification of self D
Unique	NC_010554	3289020	216	F7	PMI_RS14820	PMI2997	0.923		fim14D	putative fimbrial protein
Unique	NC_010554	3289989	205	B6	PMI_RS14825	PMI2998	0.984		fim14C	putative outer membrane fimbrial usher protein
Unique	NC_010554	3293169	205	C8	PMI_RS14830	PMI2999	1.031
Unique	NC_010554	3294545	218	A4	PMI_RS14840	PMI3002	0.852		fim14A	putative fimbrial protein
Unique	NC_010554	3296387	210	B10	PMI_RS14850	PMI3004	0.83			conserved hypothetical protein
Unique	NC_010554	3298302	204	F4	PMI_RS14860	PMI3005	0.935	prlC	prlC	oligopeptidase A
Unique	NC_010554	3300764	211	A9	PMI_RS14865	PMI3006	0.797	rsmJ		conserved hypothetical protein
Unique	NC_010554	3302934	215	B4	PMI_RS14875	PMI3008	0.914	gdhA	gdhA	NADP-specific glutamate dehydrogenase
Unique	NC_010554	3303628	206	H3	PMI_RS14880	PMI3009	0.996	uspA	uspA	universal stress protein A
Unique	NC_010554	3306067	211	H2	PMI_RS14890	PMI3011	0.836	pitA	pitA	low-affinity inorganic phosphate transporter
Unique	NC_010554	3306404	205	C9	PMI_RS14895	PMI3012	0.97			conserved hypothetical protein
Unique	NC_010554	3308214	201	B6	PMI_RS14905		0.809			putative membrane protein
Unique	NC_010554	3309260	218	H5	PMI_RS14910	PMI3014	0.975			hypothetical protein
Unique	NC_010554	3310151	217	A9	PMI_RS14915	PMI3015	0.817	pckA	pckA	phosphoenolpyruvate carboxykinase [ATP]
Unique	NC_010554	3314878	218	C8	PMI_RS14930	PMI3018	0.768		umoB	flagellar operon control protein
Unique	NC_010554	3315681	216	A10	PMI_RS14935	PMI3019	0.856	nudE	nudE	ADP compounds hydrolase
Unique	NC_010554	3319419	208	D10	PMI_RS14945	PMI3021	0.83	mrcA	mrcA	penicillin-binding protein 1A
Unique	NC_010554	3320036	209	C9	PMI_RS14950	PMI3022	0.861			conserved hypothetical protein
Heuristic	NC_010554	3321043	212	G1	PMI_RS14955	PMI3023	0.788			putative fimbrial assembly protein
Unique	NC_010554	3321938	218	C7	PMI_RS14965	PMI3025	0.919			putative exported protein
Unique	NC_010554	3323322	212	F9	PMI_RS14970	PMI3026	0.782	aroK	aroK	shikimate kinase I
Unique	NC_010554	3323881	219	A3	PMI_RS14975	PMI3027	0.734	aroB	aroB	3-dehydroquinate synthase
Unique	NC_010554	3325232	213	F2	PMI_RS14980	PMI3028	0.946			putative membrane protein
Unique	NC_010554	3326288	204	B1	PMI_RS14985	PMI3029	0.781	dam	dam	DNA adenine methylase
Unique	NC_010554	3327980	213	E7	PMI_RS14995	PMI3031	0.914		gph	phosphoglycolate phosphatase
Unique	NC_010554	3328497	210	G1	PMI_RS15000	PMI3032	0.613	trpS	trpS	tryptophanyl-tRNA synthetase
Unique	NC_010554	3331583	217	C2	PMI_RS15015	PMI3035	0.887	yiiM		putative sulfur-carrier protein
Unique	NC_010554	3332010	205	H8	PMI_RS15020	PMI3036	1.082	sodA	sodA	superoxide dismutase [Mn]
Unique	NC_010554	3335288	208	A10	PMI_RS15030	PMI3038	0.832			putative membrane protein
Unique	NC_010554	3336557	211	D2	PMI_RS15035	PMI3039	0.802		actP	cation/acetate symporter
Unique	NC_010554	3337782	217	A12	PMI_RS15040	PMI3040	0.919			putative membrane-associated sulfatase
Unique	NC_010554	3340521	217	D10	PMI_RS15055	PMI3044	0.898			conserved hypothetical protein
Unique	NC_010554	3341715	219	D4	PMI_RS15060	PMI3045	0.333			putative iron-sulfur cluster-binding protein
Unique	NC_010554	3342945	213	G10	PMI_RS15065	PMI3046	0.949			putative oxidoreductase (cysteine-rich protein)
Unique	NC_010554	3349328	218	B7	PMI_RS15090	PMI3047	0.936			GntR-family transcriptional regulator
Unique	NC_010554	3350251	214	G12	PMI_RS15095	PMI3048	0.93	mdtD		MFS-family transporter
Unique	NC_010554	3351710	206	D3	PMI_RS15100	PMI3049	1.089	rbsK	rbsK	ribokinase
Unique	NC_010554	3352879	201	G6	PMI_RS15105	PMI3050	0.742	ravA		putative ATPase
Unique	NC_010554	3354303	204	B5	PMI_RS15110	PMI3051	1.007	viaA		conserved hypothetical protein
Unique	NC_010554	3356218	204	G8	PMI_RS15115	PMI3052	0.699	asnA	asnA	aspartate-ammonia ligase
Unique	NC_010554	3356940	205	C1	PMI_RS15120	PMI3053	0.646	asnC	asnC	AsnC-family transcriptional regulator
Unique	NC_010554	3357478	203	H1	PMI_RS15125	PMI3054	0.962	mioC	mioC	flavoprotein involved in biotin synthesis
Unique	NC_010554	3360232	211	A2	PMI_RS15135	PMI3056	0.758	rsmG	gidB	methyltransferase (glucose-inhibited division protein B)
Unique	NC_010554	3373171	218	H7	PMI_RS15195	PMI3068	0.899
Unique	NC_010554	3373393	207	D4	PMI_RS15200	PMI3070	0.922			ABC transporter permease protein
Unique	NC_010554	3375385	211	E10	PMI_RS15205	PMI3071	0.83			ABC transporter, substrate-binding protein
Unique	NC_010554	3380139	211	B12	PMI_RS15230		0.86
Unique	NC_010554	3380364	213	E3	PMI_RS15235	PMI3078	0.809			putative membrane protein
Unique	NC_010554	3381008	208	A2	PMI_RS15240	PMI3079	0.962		phnX	phosphonoacetaldehyde phosphonohydrolase
Unique	NC_010554	3382473	201	G7	PMI_RS15245	PMI3080	0.634			probable peptidase
Unique	NC_010554	3384249	218	B6	PMI_RS15250	PMI3081	0.963			putative C4-dicarboxylate anaerobic carrier
Unique	NC_010554	3385535	205	D4	PMI_RS15255	PMI3082	1.014			TetR-family transcriptional regulator
Unique	NC_010554	3387375	217	G7	PMI_RS15265	PMI3084	0.912			putative multidrug efflux protein
Unique	NC_010554	3394712	204	H10	PMI_RS15300	PMI3091	0.953		fim15A2	putative fimbrial subunit
Unique	NC_010554	3395747	218	D7	PMI_RS15305	PMI3092	0.948		fim15A3	putative fimbrial subunit
Unique	NC_010554	3397726	212	C3	PMI_RS15320	PMI3095	0.906	nagK		N-acetylglucosamine kinase; ROK-family protein
Unique	NC_010554	3400963	204	H7	PMI_RS15330	PMI3097	0.829	bcsA		putative cellulose synthase catalytic subunit [UDP-forming]
Unique	NC_010554	3402543	205	A6	PMI_RS15335	PMI3098	0.922	bcsB		putative cellulose biosynthesis protein B
Unique	NC_010554	3405156	219	A7	PMI_RS15340	PMI3099	0.712			putative cellulose biosynthesis protein C
Unique	NC_010554	3409096	218	E8	PMI_RS15350	PMI3101	0.965			putative signaling protein
Unique	NC_010554	3411470	203	H7	PMI_RS15360	PMI3103	1.016		celY	putative cellulase
Unique	NC_010554	3413906	212	A5	PMI_RS15365	PMI3104	0.773			putative membrane protein
Unique	NC_010554	3415697	207	A1	PMI_RS15370	PMI3105	0.943	selB	selB	selenocysteine-specific elongation factor
Unique	NC_010554	3417261	210	H8	PMI_RS15375	PMI3106	0.817	selA	selA	L-seryl-tRNA(sec) selenium transferase
Unique	NC_010554	3418201	201	B10	PMI_RS15380	PMI3107	0.836	fdhE	fdhE	formate dehydrogenase formation protein
Unique	NC_010554	3419000	206	A12	PMI_RS15385	PMI3108	0.792	fdoI	fdoI	formate dehydrogenase-O gamma subunit
Unique	NC_010554	3419829	210	D11	PMI_RS15390	PMI3109	0.802	fdxH	fdoH	formate dehydrogenase-O beta subunit
Unique	NC_010554	3423044	207	A2	PMI_RS15395	PMI3110	0.951	fdnG
Unique	NC_010554	3423389	219	D10	PMI_RS15405	PMI3112	0.338	fdhD	fdhD	putative formate dehydrogenase accessory protein
Unique	NC_010554	3424844	210	E6	PMI_RS15410	PMI3113	0.877			conserved hypothetical protein
Unique	NC_010554	3425632	210	B9	PMI_RS15415	PMI3114	0.912			putative glycosyltransferase
Unique	NC_010554	3427041	217	H3	PMI_RS15425	PMI3116	0.829			putative carbon-nitrogen hydrolase
Unique	NC_010554	3428345	210	H5	PMI_RS15430	PMI3117	0.895			LysR-family transcriptional regulator
Unique	NC_010554	3429456	209	E7	PMI_RS15435	PMI3118	0.733			putative exported protein
Unique	NC_010554	3433917	211	A7	PMI_RS15445	PMI3120	0.766			TonB-dependent receptor
Unique	NC_010554	3437940	213	G5	PMI_RS15460	PMI3123	0.919			putative phosphoesterase
Unique	NC_010554	3438814	213	H9	PMI_RS15465	PMI3124	0.784			putative membrane protein
Unique	NC_010554	3448327	215	C8	PMI_RS15505	PMI3133	0.909	dnaN	dnaN	DNA polymerase III beta subunit
Unique	NC_010554	3448340	215	D8	PMI_RS15510	PMI3134	0.889	recF	recF	DNA replication and repair protein
Unique	NC_010554	3453586	208	A11	PMI_RS15525	PMI3137	0.996			putative methyltransferase
Unique	NC_010554	3454487	213	F9	PMI_RS15530	PMI3138	0.801	murQ		putative phosphosugar binding/isomerase
Unique	NC_010554	3458380	209	D3	PMI_RS15540	PMI3141	0.861			putative restriction endonuclease
Unique	NC_010554	3460084	203	H3	PMI_RS15545	PMI3142	1.005			DNA modification methyltransferase
Unique	NC_010554	3460897	212	C7	PMI_RS15550	PMI3143	0.904			DNA modification methyltransferase
Unique	NC_010554	3461817	214	F7	PMI_RS15555	PMI3144	0.884			excisionase
Unique	NC_010554	3462803	202	H3	PMI_RS15560	PMI3146	0.821			putative integrase
Unique	NC_010554	3463290	204	F1	PMI_RS19120	PMI3147	1.044			putative transposase
Unique	NC_010554	3463722	206	F2	PMI_RS19125		0.917			putative integrase (fragment)
Unique	NC_010554	3464760	213	G12	PMI_RS15575	PMI3150	0.737			conserved hypothetical protein
Unique	NC_010554	3464981	214	A11	PMI_RS15580	PMI3151	0.865	rph	rph	ribonuclease PH
Unique	NC_010554	3467178	209	D2	PMI_RS15590	PMI3153	0.861	slmA	slmA/ttk	TetR-family transcriptional regulator
Unique	NC_010554	3470849	214	A7	PMI_RS15620	PMI3159	0.86			glycosyl transferase
Unique	NC_010554	3472137	215	C6	PMI_RS15625	PMI3160	0.924			glycosyl transferase
Unique	NC_010554	3473134	219	D7	PMI_RS15630	PMI3161	0.424			glycosyl transferase
Unique	NC_010554	3474851	212	F2	PMI_RS15635	PMI3162	0.936			glycosyl transferase
Unique	NC_010554	3475980	201	G2	PMI_RS15640	PMI3163	0.666	rfaL	rfaL	O-antigen ligase
Unique	NC_010554	3476937	212	B8	PMI_RS15645	PMI3164	0.91	mutM	mutM	formamidopyrimidine-DNA glycosylase
Unique	NC_010554	3480369	209	E2	PMI_RS15665	PMI3168	0.843	rfaQ	waaQ/rfaQ	lipopolysaccharide core biosynthesis glycosyl transferase
Unique	NC_010554	3482304	212	D9	PMI_RS15670	PMI3169	0.862		wabG	lipopolysaccharide core biosynthesis glycosyl transferase
Unique	NC_010554	3482693	210	F8	PMI_RS15675	PMI3170	0.862		wabH	lipopolysaccharide core biosynthesis glycosyl transferase
Unique	NC_010554	3483948	207	B10	PMI_RS15680	PMI3171	1.183			lipopolysaccharide core biosynthesis protein
Unique	NC_010554	3484645	203	E7	PMI_RS15685	PMI3172	1.045			lipopolysaccharide core biosynthesis glycosyl transferase
Unique	NC_010554	3486590	209	B9	PMI_RS15690	PMI3173	0.941			glycosyltransferase
Unique	NC_010554	3488495	219	B2	PMI_RS15700	PMI3175	0.402	rfaF	waaF/rfaF	ADP-heptose--LPS heptosyltransferase II
Unique	NC_010554	3491509	218	D2	PMI_RS15715	PMI3178	0.96	tdh	tdh	L-threonine 3-dehydrogenase
Unique	NC_010554	3493633	218	G11	PMI_RS15720	PMI3179	0.949			putative exported polysaccharide deacetylase
Unique	NC_010554	3494897	211	E2	PMI_RS15725	PMI3180	0.564	envC		putative exported peptidase
Unique	NC_010554	3495708	207	C12	PMI_RS15730	PMI3181	0.962	rimO		conserved hypothetical protein
Unique	NC_010554	3496807	209	F8	PMI_RS19135		0.684
Unique	NC_010554	3496926	219	C12	PMI_RS15735	PMI3182	0.401			rhodanese-like protein
Unique	NC_010554	3497652	212	C1	PMI_RS15740	PMI3183	0.581	secB	secB	protein-export protein
Unique	NC_010554	3498003	212	F7	PMI_RS15745	PMI3184	0.931	gpsA	gpsA	glycerol-3-phosphate dehydrogenase (NAD(P)+)
Unique	NC_010554	3498957	212	G7	PMI_RS15750	PMI3185	0.954	cysE	cysE	serine acetyltransferase
Unique	NC_010554	3499820	214	C3	PMI_RS15755	PMI3186	0.828			putative serine acetyltransferase
Unique	NC_010554	3500952	208	E5	PMI_RS15760	PMI3187	0.823	trmL		putative methyltransferase
Unique	NC_010554	3501968	211	B6	PMI_RS15765	PMI3188	0.973		wbnF	nucleotide sugar epimerase
Unique	NC_010554	3502853	207	E5	PMI_RS15770	PMI3189	0.704		ugd	UDP-glucose 6-dehydrogenase
Unique	NC_010554	3504173	213	A5	PMI_RS15775	PMI3190	0.802		cmfA/cpsF	glycosyl transferase; colony migration factor
Unique	NC_010554	3507791	206	B10	PMI_RS15790	PMI3193	1.086			putative O antigen biosynthesis protein
Unique	NC_010554	3508867	216	F4	PMI_RS15795	PMI3194	0.577			flippase
Unique	NC_010554	3509775	204	E4	PMI_RS15800	PMI3195	0.965			glycosyl transferase
Unique	NC_010554	3510672	208	C6	PMI_RS15805	PMI3196	0.906			glycosyl transferase
Unique	NC_010554	3512082	216	H7	PMI_RS15810	PMI3197	0.863			putative O antigen biosynthesis protein
Unique	NC_010554	3513692	213	B9	PMI_RS15815	PMI3198	0.89	cpxA	cpxA	two-component system sensor kinase
Unique	NC_010554	3514695	205	G8	PMI_RS15825	PMI3200	1.033	cpxP	cpxP	periplasmic protein
Heuristic	NC_010554	3515866	212	E9	PMI_RS15830	PMI3201	0.9			putative DNA-binding protein
Unique	NC_010554	3516864	207	E6	PMI_RS15835	PMI3202	0.989	fabG		probable short chain dehydrogenase
Unique	NC_010554	3521155	211	D10	PMI_RS15855	PMI3206	0.838			putative exported protein
Unique	NC_010554	3521748	208	A3	PMI_RS15860	PMI3207	0.927			putative membrane protein
Unique	NC_010554	3523385	216	B5	PMI_RS15870	PMI3209	0.951	emrD	emrD	multidrug resistance protein D
Unique	NC_010554	3525597	214	E2	PMI_RS15875	PMI3210	0.958	glpK	glpK	glycerol kinase
Unique	NC_010554	3526636	209	F2	PMI_RS15880	PMI3211	0.967		glpF	glycerol uptake facilitator protein
Unique	NC_010554	3527108	204	C6	PMI_RS15885	PMI3212	0.809	zapB		conserved hypothetical protein
Unique	NC_010554	3527817	203	F4	PMI_RS15890	PMI3213	0.996	rraA	rraA	regulator of ribonuclease activity
Unique	NC_010554	3530216	209	C4	PMI_RS15900	PMI3215	1.014	hslU	hslU	ATP-dependent Hsl protease, ATP-binding subunit
Unique	NC_010554	3530861	215	B1	PMI_RS15905	PMI3216	0.92	hslV	hslV	ATP-dependent protease HslV
Unique	NC_010554	3532769	206	H1	PMI_RS15915	PMI3218	0.889	cytR	cytR	LacI-family transcriptional regulator
Unique	NC_010554	3535727	201	F8	PMI_RS15925	PMI3220	0.648	rpmE	rpmE	50S ribosomal protein L31
Unique	NC_010554	3536816	219	C3	PMI_RS15935	PMI3222	0.344	metJ	metJ	repressor of the methionine regulon
Unique	NC_010554	3537466	203	F2	PMI_RS15940	PMI3223	0.739	metB	metB	cystathionine gamma-synthase
Unique	NC_010554	3538919	217	F11	PMI_RS15945	PMI3224	0.509		metL	bifunctional aspartokinase/homoserine dehydrogenase II
Unique	NC_010554	3541167	215	A5	PMI_RS15950	PMI3225	0.896			putative membrane protein
Unique	NC_010554	3543354	218	B5	PMI_RS15955	PMI3227	0.96	ppc	ppc	phosphoenolpyruvate carboxylase
Unique	NC_010554	3547270	217	H1	PMI_RS15965	PMI3229	0.815	phrB	phrB	deoxyribodipyrimidine photolyase
Unique	NC_010554	3548345	213	B4	PMI_RS15970	PMI3230	0.671	proP	proP	proline/betaine transporter
Unique	NC_010554	3550627	206	E7	PMI_RS15975	PMI3231	1.079		cysB	cys regulon transcriptional activator
Unique	NC_010554	3552325	206	C11	PMI_RS15985	PMI3233	1.067			putative membrane protein
Unique	NC_010554	3553164	207	E9	PMI_RS15990	PMI3234	0.891			putative membrane protein
Unique	NC_010554	3554488	202	A5	PMI_RS15995	PMI3235	0.776	poxB	poxB	pyruvate dehydrogenase [cytochrome]
Unique	NC_010554	3556321	209	F6	PMI_RS16000	PMI3236	0.812	argE	argE	acetylornithine deacetylase
Unique	NC_010554	3557877	214	G2	PMI_RS16005	PMI3237	0.844	argC	argC	N-acetyl-gamma-glutamyl-phosphate reductase
Unique	NC_010554	3559372	203	D3	PMI_RS16015	PMI3239	1.012		argG	argininosuccinate synthase
Unique	NC_010554	3560508	205	F4	PMI_RS16020	PMI3240	1.013	argH	argH	argininosuccinate lyase
Unique	NC_010554	3561827	215	G12	PMI_RS16025	PMI3241	0.778	oxyR	oxyR	hydrogen peroxide-inducible genes activator
Unique	NC_010554	3563127	216	D7	PMI_RS16030	PMI3242	0.85	sthA	sthA	soluble pyridine nucleotide transhydrogenase
Unique	NC_010554	3564767	213	H3	PMI_RS16035	PMI3243	0.658	fabR		TetR-family transcriptional regulator
Unique	NC_010554	3565050	209	E6	PMI_RS16040	PMI3244	0.757			putative membrane protein
Unique	NC_010554	3566512	214	A2	PMI_RS16045	PMI3245	0.848	trmA	trmA	tRNA (uracil-5)-methyltransferase
Unique	NC_010554	3567425	204	B4	PMI_RS16050	PMI3246	0.994	btuB	btuB	vitamin B12 transporter
Unique	NC_010554	3575407	215	D10	PMI_RS16080	PMIt064	0.908
Unique	NC_010554	3575529	217	D4	PMI_RS16085	PMIr016	0.903	rrf
Unique	NC_010554	3579188	210	G2	PMI_RS16105		0.844
Unique	NC_010554	3579698	219	C1	PMI_RS16125	PMIt068	0.49
Unique	NC_010554	3581278	217	E7	PMI_RS16135	PMI3252	0.958	bfd	bfd	bacterioferritin-associated ferredoxin
Unique	NC_010554	3581721	205	D12	PMI_RS16140	PMI3253	1.152	bfr	bfr	bacterioferritin
Unique	NC_010554	3596808	216	D9	PMI_RS16285	PMI3283	0.721			conserved hypothetical protein
Unique	NC_010554	3597310	207	C4	PMI_RS16290	PMI3284	1.148	mscL	mscL	large-conductance mechanosensitive channel
TPok_unique	NC_010554	3603559	216	D2	PMI_RS16320	PMI3290	0.881			putative DNA-binding protein
Unique	NC_010554	3605247	212	D12	PMI_RS16335	PMI3293	0.79			conserved hypothetical protein
Unique	NC_010554	3605913	218	F1	PMI_RS16340	PMI3294	0.817			putative transferase
Unique	NC_010554	3612456	207	D7	PMI_RS16380	PMI3295	0.87	hdfR	hdfR	H-NS-depdendent flhDC regulator
Unique	NC_010554	3613596	203	B8	PMI_RS16385	PMI3296	0.771			conserved hypothetical protein
Unique	NC_010554	3613765	213	E6	PMI_RS16390	PMI3297	0.956			putative magnesium-chelatase
Unique	NC_010554	3615773	211	G1	PMI_RS19340	PMI3298	0.857	ilvL
Unique	NC_010554	3616288	214	G7	PMI_RS16400	PMI3299	0.914	ilvG	ilvG	acetolactate synthase isozyme II large subunit
Unique	NC_010554	3617998	207	B4	PMI_RS16410	PMI3301	1.016		ilvE	branched-chain amino acid aminotransferase
Unique	NC_010554	3619231	207	D2	PMI_RS16415	PMI3302	0.913	ilvD	ilvD	dihydroxy-acid dehydratase
Unique	NC_010554	3620881	206	C7	PMI_RS16420	PMI3303	1.091	ilvA	ilvA	threonine dehydratase biosynthetic
Unique	NC_010554	3624264	205	C12	PMI_RS16430	PMI3305	0.983	ilvC	ilvC	ketol-acid reductoisomerase
Unique	NC_010554	3625087	201	H4	PMI_RS16435	PMI3306	0.712	tnpA		putative transposase
Unique	NC_010554	3627015	215	C5	PMI_RS16445	PMI3308	0.919			putative plasmid stability protein
Unique	NC_010554	3627348	216	B9	PMI_RS16450	PMI3309	0.783			plasmid-related protein
Unique	NC_010554	3631076	203	C2	PMI_RS16460	PMI3311	1.026	gppA	gppA	guanosine-5'-triphosphate,3'-diphosphate pyrophosphatase
Unique	NC_010554	3632085	208	F11	PMI_RS16465	PMI3312	0.83	rhlB	rhlB	ATP-dependent RNA helicase
Unique	NC_010554	3635297	219	D6	PMI_RS16480	PMI3316	0.351	wecA	wecA/rfe	undecaprenyl-phosphate alpha-N-acetylglucosaminyl 1-phosphate transferase
Unique	NC_010554	3636359	208	H11	PMI_RS16485	PMI3317	0.838	wzzE	wzzE	lipopolysaccharide biosynthesis protein
Unique	NC_010554	3637565	207	H4	PMI_RS16490	PMI3318	0.928	wecB	rffE	UDP-N-acetylglucosamine 2-epimerase
Unique	NC_010554	3638840	219	C5	PMI_RS16495	PMI3319	0.398	wecC	rffD	UDP-N-acetyl-D-mannosamine dehydrogenase
Unique	NC_010554	3647838	207	G1	PMI_RS16535	PMI3327	0.824	rffM	rffM/wecG	probable UDP-N-acetyl-D-mannosaminuronic acid transferase
Unique	NC_010554	3649797	207	G8	PMI_RS16560	PMI3328	0.952			putative membrane protein
Unique	NC_010554	3650881	201	F9	PMI_RS16565	PMI3329	0.654	hemY	hemY	putative porphyrin biosynthesis protein
Unique	NC_010554	3652414	217	H5	PMI_RS16570	PMI3330	0.749	hemX	hemX	putative uroporphyrin-III C-methyltransferase
Unique	NC_010554	3655302	204	E11	PMI_RS16585	PMI3333	0.923		cyaA	adenylate cyclase
TPok_unique	NC_010554	3661198	203	D9	PMI_RS16610	PMI3339	1.017	yigB		haloacid dehalogenase-like hydrolase
Unique	NC_010554	3663916	215	C3	PMI_RS16615	PMI3340	0.923	uvrD	uvrD	DNA helicase II
Unique	NC_010554	3664127	205	A1	PMI_RS16620	PMI3341	0.893			hypothetical protein
Unique	NC_010554	3665195	209	A12	PMI_RS16625	PMI3342	1.012	rarD	rarD	putative chloramphenicol-sensitive protein
Unique	NC_010554	3665647	202	A7	PMI_RS16630	PMI3343	0.764			putative thioesterase
Unique	NC_010554	3666377	213	A1	PMI_RS16635	PMI3344	0.729	pldA	pldA	phospholipase A
Unique	NC_010554	3667445	213	E8	PMI_RS16640	PMI3345	0.866	recQ	recQ	ATP-dependent DNA helicase
Unique	NC_010554	3669391	209	E3	PMI_RS16645	PMI3346	0.832	pldB	pldB	lysophospholipase L2
Unique	NC_010554	3670771	213	B3	PMI_RS16650	PMI3347	1.028	yigL		haloacid dehalogenase-like hydrolase
Unique	NC_010554	3671985	205	H11	PMI_RS16655	PMI3348	0.927		fim16D	fimbrial adhesin
Unique	NC_010554	3675288	206	H5	PMI_RS16670	PMI3352	0.94		fim16A	fimbrial protein
Unique	NC_010554	3676774	215	A4	PMI_RS16675	PMI3353	0.932			LysR-family transcriptional regulator
Unique	NC_010554	3685063	203	C8	PMI_RS16715	PMI3358	0.959			putative plasmid stabilization protein
Unique	NC_010554	3685215	208	F9	PMI_RS16720	PMI3359	0.885			putative antitoxin
Unique	NC_010554	3687209	217	G2	PMI_RS16725	PMI3360	0.942	queG		putative 4Fe-4S binding protein
Unique	NC_010554	3688515	202	C11	PMI_RS16735	PMI3362	0.718		amiB	N-acetylmuramoyl-l-alanine amidase
Unique	NC_010554	3689854	214	F1	PMI_RS16740	PMI3363	0.895	mutL	mutL	DNA mismatch repair protein
Unique	NC_010554	3694875	214	C8	PMI_RS16760	PMI3367	0.735	hflK	hflK	HflK protein (putative regulator of FtsH protease)
Unique	NC_010554	3697240	206	F9	PMI_RS16770	PMI3370	0.953		purA	adenylosuccinate synthetase
Unique	NC_010554	3698877	207	E2	PMI_RS16775	PMI3371	0.978	nsrR		putative transcriptional regulator
Unique	NC_010554	3701324	218	B11	PMI_RS16780	PMI3372	0.935	rnr	rnr	ribonuclease R
Unique	NC_010554	3702384	219	A4	PMI_RS16785	PMI3373	0.775	rlmB	rlmB	23S rRNA (guanosine-2'-O-)-methyltransferase
Unique	NC_010554	3703731	208	G6	PMI_RS16800	PMI3376	0.895	rpsR	rpsR	30S ribosomal protein S18
Unique	NC_010554	3703803	208	G5	PMI_RS16805	PMI3377	0.795	rplI	rplI	50S ribosomal protein L9
Unique	NC_010554	3709498	215	A2	PMI_RS16840	PMI3383	0.927		gabD	succinate-semialdehyde dehydrogenase
Unique	NC_010554	3710142	213	E11	PMI_RS16845	PMI3384	0.588		fklB	FkbP-type 22 kDa peptidyl-prolyl cis-trans isomerase
Unique	NC_010554	3710949	214	E9	PMI_RS16850	PMI3385	1.026	cysQ	cysQ	inositol monophosphatase family protein
Unique	NC_010554	3711620	216	C10	PMI_RS16855	PMI3386	0.828			putative exported protein
Unique	NC_010554	3714062	212	H7	PMI_RS16865	PMI3388	0.792			putative transporter
Unique	NC_010554	3714671	203	E8	PMI_RS16870	PMI3389	1.098	msrA	msrA	peptide methionine sulfoxide reductase
Unique	NC_010554	3715019	212	G9	PMI_RS16875	PMI3390	0.972			putative cell surface protein
Unique	NC_010554	3716883	202	C7	PMI_RS16880	PMI3391	0.834			putative exported protein
Unique	NC_010554	3720662	206	D8	PMI_RS16885	PMI3392	1.105			conserved hypothetical protein
Unique	NC_010554	3723894	214	H12	PMI_RS16900	PMI3395	0.894			MFS-family transporter
Unique	NC_010554	3725707	214	H11	PMI_RS16910	PMI3397	0.778	fbp	fbp	fructose-1,6-bisphosphatase
Unique	NC_010554	3726188	207	G12	PMI_RS16915	PMI3398	0.856	mpl	mpl	UDP-N-acetylmuramate:L-alanyl-gamma-D-glutamyl-meso-diaminopimelate ligase (murein peptide ligase)
Unique	NC_010554	3727776	206	C9	PMI_RS16920	PMI3399	1.043	argR	argR	arginine repressor
Unique	NC_010554	3729847	208	F6	PMI_RS16935	PMI3402	0.933			conserved hypothetical protein
Unique	NC_010554	3730286	210	B1	PMI_RS16940	PMI3403	0.819			putative phage-related DNA-binding protein
Unique	NC_010554	3733705	211	D1	PMI_RS16960	PMI3407	0.841	cgtA		putative GTP-binding protein
Unique	NC_010554	3735352	202	C12	PMI_RS16965	PMI3408	0.754	dacB	dacB	serine-type D-Ala-D-Ala carboxypeptidase/endopeptidase (penicillin-binding protein 4)
Unique	NC_010554	3749989	209	B6	PMI_RS17045	PMI3422	0.764	pnp	pnp	polyribonucleotide nucleotidyltransferase
Unique	NC_010554	3752215	205	G1	PMI_RS17050	PMI3423	0.912	nlpI	nlpI	lipoprotein
Unique	NC_010554	3753125	214	E6	PMI_RS17055	PMI3424	0.862		deaD	ATP-dependent RNA helicase; cold-shock DEAD box protein A
Unique	NC_010554	3755747	203	E9	PMI_RS17060	PMI3425	1.066			conserved hypothetical protein
Unique	NC_010554	3757876	211	C5	PMI_RS17075	PMI3428	0.86			MFS-family transporter
Unique	NC_010554	3759145	217	H12	PMI_RS17085		0.743
Unique	NC_010554	3760498	209	C2	PMI_RS17095	PMI3430	1.039	btsR		two-component system response regulator
Unique	NC_010554	3762281	213	E9	PMI_RS17100	PMI3431	0.974			two-component system sensor kinase
Unique	NC_010554	3762670	210	C6	PMI_RS17105	PMI3432	0.83			HlyD-family secretion protein
Unique	NC_010554	3763627	203	F7	PMI_RS17110	PMI3433	1.066			probable transporter
Unique	NC_010554	3765046	202	A8	PMI_RS17115	PMI3434	0.686			probable transporter
Unique	NC_010554	3766795	217	G9	PMI_RS17120	PMI3435	0.58	fimA	fim17A	fimbrial subunit
Unique	NC_010554	3767793	207	B2	PMI_RS17130	PMI3437	0.989		fim17C	fimbrial outer membrane usher protein
Unique	NC_010554	3773187	214	G11	PMI_RS17150	PMI3441	0.913			protease
Unique	NC_010554	3774118	214	F5	PMI_RS17155	PMI3442	0.86			protease
Unique	NC_010554	3775006	217	C1	PMI_RS17160	PMI3443	0.829			putative lipid carrier protein
Unique	NC_010554	3775486	203	B11	PMI_RS17165	PMI3444	0.993			putative acetyltransferase
Unique	NC_010554	3775681	204	G11	PMI_RS17170	PMI3445	0.902			conserved hypothetical protein
Unique	NC_010554	3776280	209	D5	PMI_RS17175	PMI3446	0.846			putative exported protein
Unique	NC_010554	3776609	210	D5	PMI_RS17180	PMI3447	0.932			conserved hypothetical protein
Unique	NC_010554	3777184	209	G1	PMI_RS17185	PMI3448	0.865			putative lipoprotein
Unique	NC_010554	3780205	212	G4	PMI_RS17200	PMI3451	0.793	nrdD	nrdD	anaerobic ribonucleoside-triphosphate reductase
Unique	NC_010554	3780726	217	G1	PMI_RS17205		0.721
Unique	NC_010554	3782067	210	E1	PMI_RS17220	PMI3455	0.671	pyrB	pyrB	aspartate carbamoyltransferase catalytic subunit
Unique	NC_010554	3783060	215	C9	PMI_RS17225	PMI3456	0.876			conserved hypothetical protein
Unique	NC_010554	3783514	204	D1	PMI_RS17230	PMI3457	0.911	argF	argI	ornithine carbamoyltransferase chain I
Unique	NC_010554	3785495	209	B12	PMI_RS17240	PMI3459	0.918			pirin-like protein
Unique	NC_010554	3786224	202	D9	PMI_RS19150	PMI3460	0.817			putative lipoprotein
Unique	NC_010554	3786834	218	E11	PMI_RS17250	PMI3461	0.968			putative acetyltransferase
Unique	NC_010554	3792251	206	B5	PMI_RS17265	PMI3464	1.023	pepA	pepA	cytosol aminopeptidase
Unique	NC_010554	3795880	216	E6	PMI_RS17280	PMI3467	0.846	ampH	ampH	serine-type D-Ala-D-Ala carboxypeptidase/endopeptidase
Unique	NC_010554	3800138	202	F3	PMI_RS17295	PMI3470	0.85			putative phage protein
Unique	NC_010554	3800272	212	B11	PMI_RS17300	PMI3471	0.937			putative phage protein
Unique	NC_010554	3802431	210	G11	PMI_RS17310	PMI3474	0.944			putative phage protein
Unique	NC_010554	3803185	208	G1	PMI_RS17315	PMI3475	0.917			putative phage protein
Unique	NC_010554	3804881	201	E8	PMI_RS17320	PMI3476	0.775			putative phage protein
Unique	NC_010554	3805371	215	E3	PMI_RS17325	PMI3477	0.924			putative phage protein
Unique	NC_010554	3807221	218	E2	PMI_RS17335	PMI3479	0.905			putative phage protein
Unique	NC_010554	3808000	204	A6	PMI_RS17340	PMI3480	0.868			putative phage protein
Unique	NC_010554	3810979	210	B5	PMI_RS17355	PMI3483	0.772			putative plasmid-related protein
Unique	NC_010554	3811681	205	B11	PMI_RS17360	PMI3484	1.075			putative exported protein
Unique	NC_010554	3812125	213	E4	PMI_RS17365	PMI3486	0.826			putative membrane protein
Unique	NC_010554	3815286	211	A12	PMI_RS17380	PMI3491	0.683			putative plasmid-related protein
Unique	NC_010554	3816920	214	D2	PMI_RS17385	PMI3492	0.97			hypothetical protein
Unique	NC_010554	3817735	214	A6	PMI_RS19160		0.805
Unique	NC_010554	3818429	217	C3	PMI_RS17390	PMI3495	0.906
Unique	NC_010554	3818721	208	C10	PMI_RS17395	PMI3496	0.803			putative phage-related protein
Unique	NC_010554	3819892	215	B8	PMI_RS17400	PMI3497	0.917			putative phage-related protein
Unique	NC_010554	3821077	212	D6	PMI_RS17405		0.807
Unique	NC_010554	3822798	214	C12	PMI_RS17410	PMI3500	0.895			hypothetical protein
Unique	NC_010554	3824252	203	H2	PMI_RS17415	PMI3501	1.095	dgt		putative deoxyguanosinetriphosphate triphosphohydrolase
Unique	NC_010554	3826016	217	H6	PMI_RS17425	PMI3505	0.837	tnpA		putative IS element transposase
Unique	NC_010554	3827351	210	B2	PMI_RS17435	PMI3507	0.84
Unique	NC_010554	3828735	208	F7	PMI_RS17440	PMI3508	0.912			putative transcriptional regulator (MrpJ homolog)
Unique	NC_010554	3831073	203	B12	PMI_RS17450	PMI3510	1.033			conserved hypothetical protein
Unique	NC_010554	3832050	206	A5	PMI_RS17455	PMI3511	0.921		deoR	putative deoxyribose operon repressor
Unique	NC_010554	3832477	203	F12	PMI_RS17460	PMI3512	0.871	deoC	deoC	deoxyribose-phosphate aldolase
Unique	NC_010554	3833474	202	A1	PMI_RS17465	PMI3513	0.805	rbsK	deoK	deoxyribokinase
Unique	NC_010554	3835462	210	D4	PMI_RS17475	PMI3515	0.939			PTS system IIBC component
Unique	NC_010554	3837020	215	F1	PMI_RS17480	PMI3516	0.902			putative phosphosugar-binding transcriptional regulator
Unique	NC_010554	3838544	211	C11	PMI_RS19170	PMI3518	0.975	ivbL	ivbL	ilvBN operon leader peptide
Unique	NC_010554	3839145	202	G6	PMI_RS17490	PMI3519	0.823	ilvB	ilvB	acetolactate synthase isozyme I large subunit
Unique	NC_010554	3841091	204	B10	PMI_RS17500	PMI3521	0.973			putative cation efflux protein
Unique	NC_010554	3842185	211	E8	PMI_RS17505	PMI3522	0.943			putative transcriptional regulator
Unique	NC_010554	3843743	213	G1	PMI_RS17510	PMI3523	0.745			MFS-family transporter
Unique	NC_010554	3845721	207	H12	PMI_RS17515	PMI3524	0.803			putative permease, MFS-family
Unique	NC_010554	3846050	216	C2	PMI_RS17520	PMI3525	0.762			putative acetyltransferase
Unique	NC_010554	3846868	203	B3	PMI_RS17525	PMI3526	0.93			putative Na(+)/H(+) exchanger
Unique	NC_010554	3848502	207	C6	PMI_RS17530	PMI3527	1.07			putative membrane protein
Unique	NC_010554	3849464	201	A2	PMI_RS17535	PMI3528	0.728	metR	metR	LysR-family transcriptional regulator
Unique	NC_010554	3851358	216	E11	PMI_RS17540	PMI3529	0.846	metE	metE	5-methyltetrahydropteroyltriglutamate--homocysteine methyltransferase
Unique	NC_010554	3852993	216	E4	PMI_RS17545	PMI3530	0.854			putative membrane protein
Unique	NC_010554	3853986	216	H3	PMI_RS17550	PMI3531	0.862			conserved hypothetical protein
Unique	NC_010554	3854593	205	E4	PMI_RS17555	PMI3532	1.017	udp	udp	uridine phosphorylase
Unique	NC_010554	3855561	201	G10	PMI_RS17560	PMI3533	0.786			conserved hypothetical protein
Unique	NC_010554	3856361	208	E2	PMI_RS17565	PMI3534	0.814			putative membrane protein
Unique	NC_010554	3856901	212	E11	PMI_RS17570	PMI3535	0.783	rmuC	rumC	DNA recombination protein
Unique	NC_010554	3858438	219	D2	PMI_RS17575	PMI3536	0.515	ubiE	ubiE	ubiquinone/menaquinone biosynthesis methyltransferase
Unique	NC_010554	3859060	208	D2	PMI_RS17580	PMI3537	0.682			conserved hypothetical protein
Unique	NC_010554	3860407	206	A11	PMI_RS17585	PMI3538	0.939	ubiB	ubiB	probable ubiquinone biosynthesis protein
Unique	NC_010554	3861446	205	A3	PMI_RS17590	PMI3539	0.923	tatA	tatA	sec-independent protein translocase
Unique	NC_010554	3861725	208	D6	PMI_RS17595	PMI3540	0.708	tatB	tatB	Sec-independent protein translocase
Unique	NC_010554	3862249	208	B11	PMI_RS17600	PMI3541	0.983	tatC	tatC	sec-independent protein translocase
Unique	NC_010554	3863241	209	A1	PMI_RS17605	PMI3542	0.863	rfaH	rfaH	transcriptional activator
Unique	NC_010554	3865973	215	A1	PMI_RS17620	PMI3545	0.925	pepE	pepE	dipeptidase E
Unique	NC_010554	3867384	202	E12	PMI_RS17625	PMI3546	0.612	ubiD	ubiD	3-octaprenyl-4-hydroxybenzoate carboxy-lyase
Unique	NC_010554	3868212	217	E4	PMI_RS17630	PMI3547	0.843	fre	fadI	NAD(P)H-flavin reductase
Unique	NC_010554	3869589	205	D6	PMI_RS17635	PMI3549	1.025	fadA	fadA	3-ketoacyl-CoA thiolase
Unique	NC_010554	3871273	217	F4	PMI_RS17640	PMI3550	0.917	fadB	fadB	fatty oxidation complex alpha subunit
Unique	NC_010554	3872872	202	H5	PMI_RS17645	PMI3551	0.817	pepQ	pepQ	Xaa-Pro dipeptidase
Unique	NC_010554	3873899	213	E5	PMI_RS17650	PMI3552	0.856			conserved hypothetical protein
Unique	NC_010554	3884008	216	F1	PMI_RS17690	PMI3556	0.882			putative membrane protein
Unique	NC_010554	3888858	216	F12	PMI_RS17705	PMI3559	0.828			putative bifunctional acetyl-/propionyl-coenzyme A carboxylase alpha chain
Unique	NC_010554	3891284	205	B7	PMI_RS17720	PMI3562	1.023	hxsB		radical SAM superfamily protein
Unique	NC_010554	3891734	206	E9	PMI_RS17725	PMI3563	0.934	hxsC		radical SAM superfamily protein
Unique	NC_010554	3893216	204	B6	PMI_RS17730	PMI3564	0.907	hxsA		putative exported protein
Unique	NC_010554	3894216	204	B2	PMI_RS17745	PMI3567	1.003			LysR-family transcriptional regulator
Unique	NC_010554	3900799	202	F9	PMI_RS17765	PMI3571	0.924		narG	respiratory nitrate reductase 1 alpha chain
Unique	NC_010554	3905860	204	C3	PMI_RS17780	PMI3574	0.863	narI	narI	respiratory nitrate reductase 1 gamma chain
Unique	NC_010554	3906809	209	G6	PMI_RS17785	PMI3575	0.821			putative oxidase
Unique	NC_010554	3912282	206	G9	PMI_RS17805	PMI3579	1.051			conserved hypothetical protein
TPok_unique	NC_010554	3917241	204	F8	PMI_RS17835	PMI3585	1.005	frdD	frdD	fumarate reductase subunit D
Unique	NC_010554	3917506	203	H11	PMI_RS17840	PMI3586	0.968	frdC	frdC	fumarate reductase subunit C
Unique	NC_010554	3919658	205	A2	PMI_RS17850	PMI3588	1.091	frdA	frdA	fumarate reductase flavoprotein subunit
Unique	NC_010554	3925019	218	C9	PMI_RS17865	PMI3591	0.835	glpT	glpT	glycerol-3-phosphate transporter
Unique	NC_010554	3926723	216	B7	PMI_RS17870	PMI3592	0.891	glpA	glpA	anaerobic glycerol-3-phosphate dehydrogenase subunit A
Unique	NC_010554	3927405	201	A6	PMI_RS17875	PMI3593	0.801	glpB	glpB	anaerobic glycerol-3-phosphate dehydrogenase subunit B
Unique	NC_010554	3928440	204	B7	PMI_RS17880	PMI3594	1.097	glpC	glpC	anaerobic glycerol-3-phosphate dehydrogenase subunit C
Unique	NC_010554	3930447	202	B6	PMI_RS17885	PMI3595	0.869		gldA	glycerol dehydrogenase
Unique	NC_010554	3931602	208	B1	PMI_RS17890	PMI3596	0.941			putative membrane protein
Unique	NC_010554	3933111	207	C9	PMI_RS17905	PMI3598	1.13			multidrug efflux pump
Unique	NC_010554	3938948	218	C10	PMI_RS17915	PMI3600	0.829		ppaA	P-type cation-translocating membrane ATPase
Unique	NC_010554	3940531	203	D8	PMI_RS17920	PMI3601	0.995			putative membrane protein
Unique	NC_010554	3940920	217	D5	PMI_RS17925	PMI3602	0.746			putative exported protein
Unique	NC_010554	3949326	206	A6	PMI_RS17970	PMI3611	0.572			MFS-family transporter
Unique	NC_010554	3951067	217	D9	PMI_RS17980	PMI3613	0.86			putative peptidase
Unique	NC_010554	3952935	214	D12	PMI_RS17990	PMI3615	0.92	ugpE	ugpE	sn-glycerol-3-phosphate ABC transporter, permease protein
Unique	NC_010554	3955431	211	C6	PMI_RS18000	PMI3617	0.939	ugpB	ugpB	glycerol-3-phosphate ABC transporter, substrate-binding protein
Unique	NC_010554	3956658	201	F2	PMI_RS18005	PMI3618	0.678		ugpQ	glycerophosphoryl diester phosphodiesterase
Unique	NC_010554	3956843	218	F6	PMI_RS18010	PMI3619	0.93		cynX	putative cyanate transport protein
TPok_unique	NC_010554	3958964	210	H10	PMI_RS18015	PMI3620	0.884			putative membrane protein
Unique	NC_010554	3959425	217	F2	PMI_RS19175	PMI3621	0.887			putative membrane protein
Unique	NC_010554	3959905	207	E8	PMI_RS18020	PMI3622	0.687	fis	fis	DNA-binding protein Fis
Unique	NC_010554	3960750	217	B1	PMI_RS18025	PMI3623	0.693	dusB	dusB	tRNA-dihydrouridine synthase B
Unique	NC_010554	3962040	217	D8	PMI_RS18030	PMI3624	0.843	prmA	prmA	ribosomal protein L11 methyltransferase
Unique	NC_010554	3963039	206	D7	PMI_RS18035	PMI3625	0.857	panF	panF	sodium/pantothenate symporter
Unique	NC_010554	3963783	205	E5	PMI_RS18040	PMI3626	0.822			putative membrane protein
Unique	NC_010554	3967726	202	E9	PMI_RS18060	PMI3630	0.893			possible zinc-binding dehydrogenase
Unique	NC_010554	3971153	210	A3	PMI_RS18075	PMI3633	0.685	mreD	mreD	rod shape-determining protein
Unique	NC_010554	3971336	215	G1	PMI_RS18080	PMI3634	0.711			putative inhibitor of septum formation
Unique	NC_010554	3971804	211	F1	PMI_RS18085	PMI3635	0.781	rng	cafA	ribonuclease G
Unique	NC_010554	3973369	215	H1	PMI_RS18090	PMI3636	0.808	yhdP		putative exported protein
Unique	NC_010554	3977494	202	C1	PMI_RS18095	PMI3637	0.913			putative carbon-nitrogen hydrolase
Unique	NC_010554	3978122	206	E5	PMI_RS18100	PMI3638	0.925	tldD	tldD	putative modulator of DNA gyrase
Unique	NC_010554	3980880	201	F6	PMI_RS18115	PMI3641	0.708			conserved hypothetical protein
Unique	NC_010554	3982228	218	D1	PMI_RS18120	PMI3642	0.811	pmbA	tldE/pmbA	putative modulator of DNA gyrase
Unique	NC_010554	3982707	213	A8	PMI_RS18125	PMI3643	0.786	rnk	rnk	regulator of nucleoside diphosphate kinase
Unique	NC_010554	3984001	212	B3	PMI_RS18135	PMI3645	0.758	rapZ		putative P-loop ATPase
Unique	NC_010554	3986353	207	C3	PMI_RS18150	PMI3648	0.513	rpoN	rpoN	RNA polymerase sigma-54 factor (sigma-N)
Unique	NC_010554	3991521	218	D10	PMI_RS18185	PMI3655	0.842	mlaF		ABC transporter ATP-binding protein
Unique	NC_010554	3992594	209	E9	PMI_RS18190	PMI3656	0.801	mlaE		putative membrane protein
Unique	NC_010554	3993108	202	F5	PMI_RS18195	PMI3657	0.906	mlaD		putative exported protein
Unique	NC_010554	3993870	207	A8	PMI_RS18200	PMI3658	0.974	mlaC		putative toluene tolerance protein
Unique	NC_010554	3994583	209	F12	PMI_RS18205	PMI3659	0.758	mlaB		putative anti-sigma factor antagonist
Unique	NC_010554	3999350	202	B5	PMI_RS18230	PMI3664	0.875			putative membrane protein
Unique	NC_010554	4002642	214	F11	PMI_RS18240	PMI3666	0.843		degQ	protease
Unique	NC_010554	4007015	213	C11	PMI_RS18265	PMI3671	0.908	sspA	sspA	putative stringent starvation protein A
Unique	NC_010554	4007291	209	F7	PMI_RS18270	PMI3672	0.836	sspB	sspB	stringent starvation protein B
Unique	NC_010554	4012914	218	F8	PMI_RS18290	PMI3676	0.884		gltD	glutamate synthase (NADPH) small chain
Unique	NC_010554	4015614	203	E10	PMI_RS18295	PMI3677	1.029	gltB	gltB	glutamate synthase [NADPH] large chain
Unique	NC_010554	4023395	210	H1	PMI_RS18315	PMI3681	0.824		ureR	urease operon transcriptional activator
Unique	NC_010554	4024495	211	G10	PMI_RS18320	PMI3682	0.851		ureD	urease accessory protein
Unique	NC_010554	4025240	218	G12	PMI_RS18330	PMI3684	0.787		ureB	urease beta subunit
Unique	NC_010554	4025620	205	D10	PMI_RS18335	PMI3685	0.962	ureC	ureC	urease alpha subunit
Unique	NC_010554	4029037	210	E8	PMI_RS18355	PMI3689	1.032	yraP		putative phospholipid-binding lipoprotein
Unique	NC_010554	4032127	215	D2	PMI_RS18370	PMI3692	0.87			putative lipoprotein
Unique	NC_010554	4034792	209	A6	PMI_RS18385	PMI3695	0.99			LysR-family transcriptional regulator
Unique	NC_010554	4036824	213	A10	PMI_RS18400	PMI3698	0.659			putative membrane protein
Unique	NC_010554	4037219	205	C3	PMI_RS18405	PMI3699	1.069			putative membrane protein
Unique	NC_010554	4038115	204	G4	PMI_RS18410	PMI3700	1.057			putative membrane protein
Unique	NC_010554	4039076	202	D3	PMI_RS18415	PMI3701	0.986	sstT	sstT?	putative sodium:dicarboxylate symporter
Unique	NC_010554	4045050	205	E3	PMI_RS18430	PMI3704	1.109			probable exported protease
Unique	NC_010554	4047313	204	E2	PMI_RS18435	PMI3705	1.02			putative ABC transporter ATP-binding protein
Unique	NC_010554	4049489	208	D1	PMI_RS18440	PMI3706	0.953			TonB-dependent receptor
Unique	NC_010554	4051205	211	E5	PMI_RS18445	PMI3707	0.902			FecR-like transcriptional regulator
Unique	NC_010554	4052295	214	D8	PMI_RS18455	PMI3709	0.803			TonB-like protein
Unique	NC_010554	4056480	216	G7	PMI_RS18470	PMI3712	0.857	ettA		ABC transporter ATP-binding component
Unique	NC_010554	4059258	210	F12	PMI_RS18480	PMI3714	0.774	trpR	trpR	trp operon repressor
Unique	NC_010554	4059898	206	A4	PMI_RS18485	PMI3715	0.884	yjjX		conserved hypothetical protein
Unique	NC_010554	4059958	205	E9	PMI_RS18490	PMI3716	1.026	gpmB	gpmB	probable phosphoglycerate mutase
Unique	NC_010554	4061390	206	E12	PMI_RS18495	PMI3717	1.057	robA	rob	right origin-binding protein
TPok_unique	NC_010554	4062083	203	C9	PMI_RS18500	PMI3718	0.947	creA	creA	conserved hypothetical protein
Unique	NC_010554	4063087	210	F7	PMI_RS18505	PMI3719	0.892	arcA	arcA	aerobic respiration control protein
Unique	NC_010555	271	216	G10	PMI_RS18515	PMIP01	0.879			replication initiation protein
Unique	NC_010555	883	203	E3	PMI_RS19355	PMIP02	0.994			hypothetical protein
Unique	NC_010555	1702	212	D2	PMI_RS18525	PMIP03	0.952			hypothetical protein
Unique	NC_010555	3694	205	F1	PMI_RS18555	PMIP09	1.023		pilX4	VirB3 family type IV secretion system protein
Unique	NC_010555	6407	218	G3	PMI_RS18560	PMIP10	0.975		pilX5	type IV secretion system protein
Unique	NC_010555	7607	202	D12	PMI_RS18570	PMIP12	0.729		pilX6	type IV secretion system protein / conjugal transfer protein
Unique	NC_010555	10211	203	G9	PMI_RS18580	PMIP14	1.126		pilX9	TrbG/VirB9 family P-type conjugative transfer protein
Unique	NC_010555	11348	214	A8	PMI_RS18585	PMIP15	0.947		pilX10	TrbI/VirB10 family protein
Unique	NC_010555	11714	206	G2	PMI_RS18590	PMIP16	1.079	virB11	pilX11 / virB11	P-type DNA transfer ATPase VirB11
Heuristic	NC_010555	12883	213	A7	PMI_RS18595	PMIP17	0.722		taxB	type IV secretory system conjugative DNA transfer family protein
Unique	NC_010555	16412	210	B4	PMI_RS18615	PMIP23	0.869			hypothetical protein
Unique	NC_010555	19148	218	A1	PMI_RS18625	PMIP25	0.898	topB	topB / traE	type IA DNA topoisomerase
Unique	NC_010555	20635	202	F11	PMI_RS18630	PMIP26	0.967			H-NS histone family protein
Unique	NC_010555	21027	217	D11	PMI_RS18635	PMIP27	0.944			hypothetical protein
Unique	NC_010555	21644	210	C9	PMI_RS18640	PMIP28	0.849			hypothetical protein
Unique	NC_010555	22750	215	D6	PMI_RS19185	PMIP28A	0.936		srnB	type I toxin-antitoxin system Hok family toxin / post-segregation killing protein
Unique	NC_010555	24839	211	F5	PMI_RS18775	PMIP30	0.958			putative colicin
TPok_unique	NC_010555	25203	202	E4	PMI_RS18650	PMIP31	0.578	cui		colicin immunity protein Cui
Unique	NC_010555	26346	209	A8	PMI_RS18660	PMIP33	0.789			type II toxin-antitoxin system Phd/YefM family antitoxin
Unique	NC_010555	26885	201	G12	PMI_RS18665	PMIP34	0.747			plasmid stability/partitioning protein
Unique	NC_010555	28008	201	F7	PMI_RS18675	PMIP36	0.64			restriction endonuclease
Unique	NC_010555	28690	217	H7	PMI_RS18680	PMIP37	0.825			hypothetical protein
Unique	NC_010555	29324	204	H4	PMI_RS18685	PMIP38	0.965			relaxase/mobilization nuclease domain-containing protein
Heuristic	NC_010555	31622	201	E12	PMI_RS18700	PMIP42	0.722			type II toxin-antitoxin system RelE/ParE family toxin
Unique	NC_010555	33528	203	C7	PMI_RS18715	PMIP49	0.95			transcriptional regulator

## Sheet: primers S6
Supplemental Table S6. Primers used in this study
Name	Sequence	Purpose
VF183	CAAGCAGAAGACGGCATACGAAGAC	GS1 primer for A reaction of iGenomX Illumina sequencing prep kit
VF184	ACACTCTTTCCCTACACGACGCTCTTCCGATCTGGCATACGAAGACCGGGGA	GS2 for three primer PCR step of iGenomX Illumina sequencing prep kit
VF193	GTGACTGGAGTTCAGACGTGTGCTCTTCCGATCTnnnnnnnn	B reaction primer for iGenomX Illumina sequencing prep kit; HPLC purified
PMIP25-Tn3	GTGTGGCGGTAAAGGTGTTG	confirmation of transposon insertion
PMI0047-Tn2	CGCTGTAAACCGGATCTTTACC	confirmation of transposon insertion
PMI0076-Tn	CATCGAAGATCATCACAATATC	confirmation of transposon insertion
PMI0141-Tn3	ATGGAAGCGTTGCGTTGTTTACC	confirmation of transposon insertion
PMI0409-Tn	CGAGCCAGATGAAGAAAT	confirmation of transposon insertion
PMI0556-Tn	GCTGACGATTTAGGTATGA	confirmation of transposon insertion
PMI0706-Tn	GAATAGGGCGCCAATAAA	confirmation of transposon insertion
PMI1120-Tn2	GACTTGTTCTCCGTTTGGCTATT	confirmation of transposon insertion
PMI1165-Tn2	AACTCATCCTACCAGCACAAAC	confirmation of transposon insertion
PMI1608-Tn	TTCGTCCACCCAATATAAC	confirmation of transposon insertion
PMI1665-Tn	CTTCGTGTTGAACGTAATTC	confirmation of transposon insertion
PMI1814-Tn2	GGACAAGCACCAACACAGTAATC	confirmation of transposon insertion
PMI2101-Tn	GACCGGGTTTGGTATTAG	confirmation of transposon insertion
PMI2124-Tn	GGGAGCATAGAGGGTAAT	confirmation of transposon insertion
PMI2150-Tn	GTTAGCTTGGGAGGATTG	confirmation of transposon insertion
PMI2282-Tn	CGTACTTGTTCCGATAGAC	confirmation of transposon insertion
PMI2548-Tn	CTCATCAGGATAAGCACTAC	confirmation of transposon insertion
PMI2705-Tn	GTTTCGCGACTCTCTTATC	confirmation of transposon insertion
PMI2756-Tn	ATTGCCTCAGCACTTAC	confirmation of transposon insertion
PMI2884-Tn3	GCAACGTAGGGTGTTGCTCTTTAAC	confirmation of transposon insertion
PMI2983-Tn	GATAATAACCGACTGCTTTAC	confirmation of transposon insertion
PMI3008-Tn	GAGGTTTACTGATGGATGAA	confirmation of transposon insertion
PMI3241-Tn	GGTCCAACAGTAGGAATAAG	confirmation of transposon insertion
PMI3531-Tn	CTTCTGGCGTGAGTTTATC	confirmation of transposon insertion
PMI3613-Tn	GCTAACTGGGAACTACTTAAT	confirmation of transposon insertion
Kan Forward	AAGCAGGTAGCTTGCAGTGG	amplification of transposon for Southern blot probe
Kan Reverse	CTGATGCTCTTCGTCCAGAT	amplification of transposon for Southern blot probe
no_Tnase_F	TTCAGAGAAGGTTTCGGTGGAGGGGAATTC	deletion of transposase from pSAM_AraC
no_Tnase_R	CCACCGAAACCTTCTCTGAATGGCGGGAG	deletion of transposase from pSAM_AraC

## Sheet: barcodes S7
Supplemental Table S7. Barcodes assigned to each sample for Illumina sequencing
Sample	i7 index ID	i7 barcode	i5 index ID	i5 barcode
XY1	D701	ATTACTCG	D501	AGGCTATA
XY2	D702	TCCGGAGA	D501	AGGCTATA
XY3	D703	CGCTCATT	D501	AGGCTATA
XY4	D704	GAGATTCC	D501	AGGCTATA
XY5	D705	ATTCAGAA	D501	AGGCTATA
XY6	D706	GAATTCGT	D501	AGGCTATA
XY7	D707	CTGAAGCT	D501	AGGCTATA
XY8	D708	TAATGCGC	D501	AGGCTATA
XY9	D709	CGGCTATG	D501	AGGCTATA
XY10	D710	TCCGCGAA	D501	AGGCTATA
XY11	D711	TCTCGCGC	D501	AGGCTATA
XY12	D712	AGCGATAG	D501	AGGCTATA
XYA	D701	ATTACTCG	D502	GCCTCTAT
XYB	D702	TCCGGAGA	D502	GCCTCTAT
XYC	D703	CGCTCATT	D502	GCCTCTAT
XYD	D704	GAGATTCC	D502	GCCTCTAT
XYE	D705	ATTCAGAA	D502	GCCTCTAT
XYF	D706	GAATTCGT	D502	GCCTCTAT
XYG	D707	CTGAAGCT	D502	GCCTCTAT
XYH	D708	TAATGCGC	D502	GCCTCTAT
Z1	D709	CGGCTATG	D502	GCCTCTAT
Z2	D710	TCCGCGAA	D502	GCCTCTAT
Z3	D711	TCTCGCGC	D502	GCCTCTAT
Z4	D712	AGCGATAG	D502	GCCTCTAT
Z5	D701	ATTACTCG	D503	AGGATAGG
Z6	D702	TCCGGAGA	D503	AGGATAGG
Z7	D703	CGCTCATT	D503	AGGATAGG
Z8	D704	GAGATTCC	D503	AGGATAGG
Z9	D705	ATTCAGAA	D503	AGGATAGG
Z10	D706	GAATTCGT	D503	AGGATAGG
Z11	D707	CTGAAGCT	D503	AGGATAGG
Z12	D708	TAATGCGC	D503	AGGATAGG
ZA	D709	CGGCTATG	D503	AGGATAGG
ZB	D710	TCCGCGAA	D503	AGGATAGG
ZC	D711	TCTCGCGC	D503	AGGATAGG
ZD	D712	AGCGATAG	D503	AGGATAGG
ZE	D701	ATTACTCG	D504	TCAGAGCC
ZF	D702	TCCGGAGA	D504	TCAGAGCC
ZG	D703	CGCTCATT	D504	TCAGAGCC
ZH	D704	GAGATTCC	D504	TCAGAGCC
XYa 1	D705	ATTCAGAA	D504	TCAGAGCC
XYa 2	D706	GAATTCGT	D504	TCAGAGCC
XYa 3	D707	CTGAAGCT	D504	TCAGAGCC
XYa 4	D708	TAATGCGC	D504	TCAGAGCC
XYa 5	D709	CGGCTATG	D504	TCAGAGCC
XYa 6	D710	TCCGCGAA	D504	TCAGAGCC
XYa 7	D711	TCTCGCGC	D504	TCAGAGCC
XYa 8	D712	AGCGATAG	D504	TCAGAGCC
XYa 9	D701	ATTACTCG	D505	CTTCGCCT
XYa 10	D702	TCCGGAGA	D505	CTTCGCCT
XYa 11	D703	CGCTCATT	D505	CTTCGCCT
XYa 12	D704	GAGATTCC	D505	CTTCGCCT
XYa A	D705	ATTCAGAA	D505	CTTCGCCT
XYa B	D706	GAATTCGT	D505	CTTCGCCT
XYa C	D707	CTGAAGCT	D505	CTTCGCCT
XYa D	D708	TAATGCGC	D505	CTTCGCCT
XYa E	D709	CGGCTATG	D505	CTTCGCCT
XYa F	D710	TCCGCGAA	D505	CTTCGCCT
XYa G	D711	TCTCGCGC	D505	CTTCGCCT
XYa H	D712	AGCGATAG	D505	CTTCGCCT
Za 1	D701	ATTACTCG	D506	TAAGATTA
Za 2	D702	TCCGGAGA	D506	TAAGATTA
Za 3	D703	CGCTCATT	D506	TAAGATTA
Za 4	D704	GAGATTCC	D506	TAAGATTA
Za 5	D705	ATTCAGAA	D506	TAAGATTA
Za 6	D706	GAATTCGT	D506	TAAGATTA
Za 7	D707	CTGAAGCT	D506	TAAGATTA
Za 8	D708	TAATGCGC	D506	TAAGATTA
Za 9	D709	CGGCTATG	D506	TAAGATTA
Za 10	D710	TCCGCGAA	D506	TAAGATTA
Za 11	D711	TCTCGCGC	D506	TAAGATTA
Za 12	D712	AGCGATAG	D506	TAAGATTA
Za A	D701	ATTACTCG	D507	ACGTCCTG
Za B	D702	TCCGGAGA	D507	ACGTCCTG
Za C	D703	CGCTCATT	D507	ACGTCCTG
Za D	D704	GAGATTCC	D507	ACGTCCTG
Za E	D705	ATTCAGAA	D507	ACGTCCTG
Za F	D706	GAATTCGT	D507	ACGTCCTG
Za G	D707	CTGAAGCT	D507	ACGTCCTG
Za H	D708	TAATGCGC	D507	ACGTCCTG
